# Supplementary material for: Guiding T lymphopoiesis from pluripotent stem cells by defined transcription factors
Source: Cell Res. 2019 Nov 15;30(1):21–33. doi: 10.1038/s41422-019-0251-7 (PMC6951346; doi:10.1038/s41422-019-0251-7)
Supplement: Supplementary file 9 — Supplementary information, Table S1 [file 41422_2019_251_MOESM9_ESM.xlsx]

## Sheet: CD4_vs_iCD4
Supplementary Table S1: A list of genes expressed differentially between the induced T cells and their natural counterparts
	baseMean	log2FoldChange	lfcSE	stat	pvalue	padj
0610011F06Rik	353.225	1.10153	0.340543	3.23464	0.00121796	0.00737218
0610030E20Rik	863.823	-0.706424	0.168207	-4.19973	2.67e-05	0.000283136
0610031J06Rik	999.383	0.881212	0.265114	3.3239	0.000887686	0.00565613
1110007C09Rik	181.719	1.09489	0.421825	2.5956	0.00944253	0.0398726
1110008P14Rik	492.181	1.19209	0.306913	3.88413	0.000102699	0.000912405
1110038B12Rik	415.482	-1.1679	0.293212	-3.98313	6.8e-05	0.000642024
1500009L16Rik	511.558	6.76625	2.11027	3.20635	0.0013443	0.00797499
1600014C10Rik	761.741	1.07533	0.230606	4.66305	3.12e-06	4.36e-05
1600016N20Rik	89.9657	2.2938	0.695146	3.29974	0.000967755	0.00608466
1700012B07Rik	9.82013	6.55366	2.06937	3.16698	0.00154028	0.0088988
1700021A07Rik	6.37731	5.93077	2.31187	2.56536	0.0103069	0.0427204
1700025G04Rik	163.419	-2.18825	0.419642	-5.21457	1.84e-07	3.31e-06
1700028J19Rik	9.79181	4.64968	1.8527	2.50968	0.0120842	0.0485489
1700029I15Rik	18.729	6.50819	1.65309	3.93698	8.25e-05	0.000755234
1700037C18Rik	17.9239	7.42161	1.73595	4.27525	1.91e-05	0.000213764
1810011H11Rik	62.4036	8.25618	1.3481	6.12433	9.11e-10	2.71e-08
1810030O07Rik	992.622	-0.880115	0.192563	-4.57053	4.86e-06	6.44e-05
1810037I17Rik	416.164	1.42206	0.39859	3.56773	0.000360094	0.00265769
1810043H04Rik	200.814	1.98552	0.501112	3.96223	7.43e-05	0.00069131
1810058I24Rik	698.17	1.25137	0.222261	5.63018	1.8e-08	4.05e-07
2010016I18Rik	223.703	1.34988	0.382494	3.52914	0.000416908	0.00301453
2010111I01Rik	916.366	1.24093	0.337711	3.67452	0.000238297	0.00187192
2210011C24Rik	13.5655	7.02002	1.88114	3.7318	0.00019012	0.00153872
2210018M11Rik	738.819	-1.55658	0.281585	-5.5279	3.24e-08	6.84e-07
2310011J03Rik	298.629	1.55598	0.41782	3.72404	0.000196061	0.0015769
2310022B05Rik	53.1208	2.29038	0.782999	2.92514	0.00344297	0.01746
2410003L11Rik	12.5028	6.90197	1.87965	3.67194	0.000240712	0.00188742
2410004B18Rik	480.717	-1.47879	0.377408	-3.91829	8.92e-05	0.00081085
2410015M20Rik	500.631	0.861816	0.324644	2.65465	0.00793915	0.0346045
2410019O14Rik	16.5066	7.30233	1.76419	4.13919	3.49e-05	0.000359177
2410127L17Rik	116.698	-1.29615	0.480805	-2.69579	0.00702225	0.0314115
2510002D24Rik	1019.06	-0.766595	0.255054	-3.00561	0.00265045	0.0140757
2510009E07Rik	60.55	-2.56338	0.875195	-2.92892	0.00340142	0.017304
2610018G03Rik	192.737	-1.1477	0.398433	-2.88054	0.00396998	0.0196506
2610020H08Rik	606.737	0.992041	0.248726	3.9885	6.65e-05	0.000632385
2610307P16Rik	24.2534	-3.61314	0.937599	-3.85361	0.000116391	0.00101368
2700094K13Rik	779.952	0.951726	0.228751	4.16053	3.18e-05	0.000330123
2810008D09Rik	274.828	1.68404	0.477078	3.5299	0.000415716	0.0030076
2810403A07Rik	398.227	0.969384	0.278361	3.48247	0.000496809	0.00350914
2810468N07Rik	12.9201	6.949	1.86271	3.73058	0.00019104	0.00154494
3110002H16Rik	679.664	-0.945679	0.292918	-3.22848	0.00124449	0.00749034
4632428N05Rik	2043.74	0.539829	0.16304	3.31102	0.000929557	0.00587909
4632434I11Rik	28.1805	2.99627	0.915869	3.27151	0.00106975	0.00662203
4930402H24Rik	288.869	-0.88288	0.315871	-2.79506	0.00518893	0.0245107
4930427A07Rik	155.847	1.263	0.49195	2.56733	0.0102484	0.0425607
4932438A13Rik	1174.93	-1.27327	0.300989	-4.23029	2.33e-05	0.000252281
4933434E20Rik	1201.91	-0.738176	0.252891	-2.91895	0.00351216	0.0177617
4933439C10Rik	110.24	2.45901	0.785546	3.13032	0.00174617	0.00992976
4933440M02Rik	31.8694	8.2516	1.61321	5.11503	3.14e-07	5.38e-06
5031425E22Rik	106.77	1.50527	0.435236	3.45852	0.000543156	0.00377063
5031439G07Rik	90.2473	1.99475	0.523097	3.81335	0.000137098	0.00115797
5330438D12Rik	123.346	-1.78702	0.692524	-2.58045	0.0098671	0.0413792
5430421N21Rik	137.815	8.56305	1.19616	7.15878	8.14e-13	4.09e-11
5430427O19Rik	53.6564	9.0036	1.36625	6.59001	4.4e-11	1.68e-09
5730507C01Rik	12.3258	6.88084	1.92149	3.58099	0.000342295	0.0025439
5730559C18Rik	10.1332	6.59842	2.02997	3.2505	0.00115201	0.00704284
5830411N06Rik	197.448	5.59395	0.833013	6.71532	1.88e-11	7.59e-10
6330408A02Rik	22.3947	4.60644	1.16111	3.96729	7.27e-05	0.000679767
6430571L13Rik	22.4992	6.77527	1.56999	4.31548	1.59e-05	0.000181966
9130023H24Rik	60.4832	4.0393	1.01331	3.98625	6.71e-05	0.000637009
9430008C03Rik	335.864	-1.06192	0.380641	-2.78981	0.00527386	0.0248387
9430016H08Rik	312.461	-1.20465	0.363394	-3.31501	0.000916403	0.00581023
9430020K01Rik	10.312	6.62325	2.09042	3.16839	0.00153287	0.00886794
9430091E24Rik	32.8154	2.84408	1.08128	2.63029	0.00853109	0.0368369
9930021J03Rik	481.298	-1.91363	0.341705	-5.60024	2.14e-08	4.7e-07
A230046K03Rik	302.011	-1.51806	0.469677	-3.23213	0.00122872	0.00742327
A230072E10Rik	11.457	4.68711	1.78546	2.62515	0.00866104	0.0372474
A630023P12Rik	1158.27	1.74424	0.219683	7.93982	2.02e-15	1.46e-13
A830010M20Rik	92.9827	-2.54287	0.761662	-3.33858	0.000842092	0.00540863
AA467197	36.519	4.06886	1.41709	2.87128	0.00408809	0.0200956
AA987161	367.64	-1.25078	0.435511	-2.87199	0.00407901	0.0200587
Aaas	533.816	1.79211	0.469997	3.81302	0.000137279	0.0011586
Aaed1	85.216	2.96675	0.727726	4.07675	4.57e-05	0.000456697
Aars	656.387	0.681025	0.269401	2.52792	0.011474	0.0466129
Aasdhppt	408.079	-1.53552	0.38273	-4.01202	6.02e-05	0.000582915
Abca2	708.229	1.10648	0.254432	4.34881	1.37e-05	0.000160142
Abca7	641.725	1.68765	0.353835	4.76959	1.85e-06	2.71e-05
Abcb1a	105.917	2.12211	0.488346	4.3455	1.39e-05	0.000162242
Abcb7	524.915	-1.24223	0.247251	-5.02417	5.06e-07	8.37e-06
Abcb9	470.879	-0.950886	0.377638	-2.51798	0.0118029	0.0477179
Abcc1	301.431	0.786815	0.274944	2.86172	0.00421343	0.0206169
Abcc5	319.737	-1.43864	0.527043	-2.72966	0.00634005	0.0288942
Abcf1	1101.82	0.737803	0.20759	3.55414	0.000379213	0.00278119
Abcg3	313.27	-0.907483	0.337293	-2.69049	0.00713473	0.0318368
Abhd14a	91.5173	3.78434	0.716287	5.28327	1.27e-07	2.36e-06
Abhd17c	488.59	-1.77943	0.451667	-3.93968	8.16e-05	0.000749492
Abhd5	67.6144	2.62923	0.775457	3.39056	0.000697503	0.00465797
Abl1	802.555	-1.19068	0.341414	-3.48751	0.000487541	0.0034551
Abl2	467.583	-0.77486	0.242784	-3.19157	0.00141503	0.00831759
Ablim2	16.9814	7.34289	1.84825	3.97289	7.1e-05	0.000667375
Abtb1	591.169	0.932289	0.269016	3.46556	0.000529135	0.00368669
Abtb2	1022.82	-0.569226	0.210985	-2.69795	0.00697677	0.0312859
Acadl	560.192	1.77553	0.393106	4.51668	6.28e-06	8.11e-05
Acads	87.2341	-2.03962	0.609834	-3.34455	0.000824168	0.00532016
Acap1	1852.67	1.02972	0.219466	4.69195	2.71e-06	3.84e-05
Acat2	147.817	1.92263	0.444001	4.33025	1.49e-05	0.000171557
Acbd3	681.359	-0.972813	0.274756	-3.54065	0.000399145	0.00290411
Acot2	304.064	-0.768472	0.27657	-2.77858	0.0054597	0.0255824
Acot7	1397.06	0.532715	0.17612	3.02472	0.0024886	0.0133043
Acox3	393.23	1.13469	0.357216	3.17649	0.00149069	0.00865516
Acp1	449.688	-1.03532	0.293794	-3.52396	0.000425151	0.00306894
Acp6	348.28	-1.20396	0.358311	-3.3601	0.000779152	0.00509889
Acsbg1	1239.64	3.29864	0.219507	15.0275	4.85e-51	3.27e-48
Acsl5	1167.87	1.03428	0.212989	4.85604	1.2e-06	1.82e-05
Acss2	493.689	-1.03455	0.355217	-2.91246	0.00358599	0.0180638
Actg2	169.906	3.71386	0.909897	4.08163	4.47e-05	0.000448604
Actn1	175.089	-2.1228	0.451664	-4.69995	2.6e-06	3.71e-05
Actn2	471.345	3.26728	0.342954	9.52687	1.62e-21	2.23e-19
Actn4	1118.67	-0.490328	0.187126	-2.62031	0.00878502	0.0376417
Actr3b	17.6433	7.39929	1.70078	4.35053	1.36e-05	0.000159145
Acvrl1	139.315	-5.10776	0.646288	-7.90323	2.72e-15	1.91e-13
Acy1	50.2141	2.86038	0.917521	3.11751	0.00182386	0.0103186
Acyp2	12.8137	4.61625	1.68299	2.74288	0.00609029	0.0279347
Adam10	2115.05	-1.05588	0.315218	-3.34969	0.00080903	0.00523827
Adam17	676.354	0.901653	0.327476	2.75334	0.005899	0.0272908
Adam19	1613.3	1.45482	0.18104	8.03591	9.29e-16	6.84e-14
Adamts3	85.0386	-6.6621	0.866127	-7.69183	1.45e-14	9.3e-13
Adap1	254.404	3.42535	0.676099	5.06634	4.06e-07	6.84e-06
Adcy6	311.864	-2.79462	0.347308	-8.04652	8.52e-16	6.35e-14
Adcy7	2087.06	1.42317	0.195283	7.28772	3.15e-13	1.71e-11
Add3	2264.1	-0.56558	0.184407	-3.06702	0.00216201	0.0118831
Adh5	1371.95	-0.782147	0.226237	-3.4572	0.000545813	0.00378233
Adnp2	189.693	-2.46515	0.505043	-4.88107	1.06e-06	1.62e-05
Adprh	692.464	0.71563	0.221342	3.23314	0.00122439	0.0074006
Adrb2	202.891	-3.36896	0.525405	-6.41212	1.44e-10	4.99e-09
Adrbk1	2741.53	0.686492	0.232334	2.95477	0.00312905	0.0161491
Adss	1029.26	0.596732	0.180515	3.30571	0.000947348	0.00597099
Aes	898.918	-0.915783	0.244836	-3.7404	0.000183731	0.00149456
Aff3	465.719	-0.996694	0.260961	-3.81931	0.000133823	0.00113561
Aff4	655.818	-0.799088	0.219974	-3.63264	0.000280533	0.00214201
Afp	105.04	-4.20782	0.961783	-4.37502	1.21e-05	0.000144401
Aggf1	771.229	-0.789368	0.252998	-3.12005	0.00180818	0.0102389
Agk	134.596	-1.63008	0.498452	-3.27028	0.0010744	0.00664759
Ago1	630.873	-0.652019	0.213564	-3.05304	0.00226536	0.0123268
Ago2	653.074	-1.33482	0.278522	-4.79249	1.65e-06	2.43e-05
Agpat3	842.354	0.98823	0.305849	3.2311	0.00123315	0.007436
Agpat4	116.61	4.66581	0.750391	6.21784	5.04e-10	1.56e-08
Agpat5	346.892	0.783791	0.302511	2.59095	0.0095712	0.0403594
Agps	681.593	-0.676258	0.246598	-2.74235	0.00610021	0.0279702
Agtpbp1	289.943	-1.01483	0.381591	-2.65945	0.00782672	0.0341869
Ahdc1	44.232	-1.93793	0.665072	-2.91387	0.0035698	0.0180035
Ahnak	990.738	3.6148	0.349946	10.3296	5.18e-25	9.48e-23
AI413582	704.879	1.94497	0.447745	4.34392	1.4e-05	0.000162969
AI467606	1101.64	1.30301	0.206712	6.30351	2.91e-10	9.44e-09
AI662270	937.172	-0.887355	0.224859	-3.94628	7.94e-05	0.000730497
AI837181	475.991	1.59444	0.245424	6.49666	8.21e-11	3e-09
AI847159	34.8744	3.99295	1.18419	3.37188	0.000746557	0.00492472
Aig1	120.316	1.14141	0.456023	2.50296	0.012316	0.0493408
Aim2	169.01	2.93208	0.766124	3.82716	0.000129628	0.00110567
Aip	1222.19	0.739081	0.218782	3.37815	0.000729742	0.00483728
Ak2	607.745	1.41513	0.226549	6.24647	4.2e-10	1.32e-08
Ak3	403.137	0.844539	0.259068	3.25991	0.00111449	0.00686681
Akap13	3477.57	0.667275	0.15096	4.42022	9.86e-06	0.000120273
Akirin1	1306.56	-0.649533	0.20552	-3.16044	0.00157533	0.00907267
Akna	2270.15	0.864837	0.163799	5.27988	1.29e-07	2.41e-06
Akt1s1	51.1761	-2.193	0.673564	-3.25581	0.00113069	0.00693893
Akt3	144.014	1.19228	0.463185	2.57408	0.0100507	0.0419432
Aldh16a1	272.155	2.32464	0.569349	4.08298	4.45e-05	0.000446366
Aldh1b1	36.454	-2.57734	0.983819	-2.61973	0.00879998	0.0376932
Aldh3a2	461.446	0.958694	0.265419	3.61201	0.000303837	0.00229805
Aldh6a1	133.931	-2.29872	0.770288	-2.98423	0.00284289	0.0148819
Aldoa	2475.56	1.53152	0.189014	8.10272	5.37e-16	4.13e-14
Alg5	528.116	0.915805	0.349197	2.62261	0.00872598	0.0374388
Alkbh4	429.616	0.965812	0.35966	2.68535	0.00724539	0.0322185
Als2	175.958	-2.89102	0.63674	-4.54035	5.62e-06	7.31e-05
Als2cl	844.601	-1.71874	0.235157	-7.30889	2.69e-13	1.48e-11
Alyref	291.65	-2.74747	0.358001	-7.67447	1.66e-14	1.05e-12
Amdhd2	272.686	2.45135	0.406241	6.03423	1.6e-09	4.62e-08
Amigo2	156.82	-2.65092	0.47612	-5.56777	2.58e-08	5.55e-07
Amotl1	9.57856	6.51803	2.07155	3.14646	0.00165262	0.00945407
Ampd1	88.8641	-2.44213	0.780894	-3.12735	0.00176392	0.0100148
Anapc10	322.225	-1.28519	0.338667	-3.79486	0.000147729	0.00123541
Anapc13	106.542	1.87242	0.614622	3.04647	0.00231547	0.0125361
Angel2	1345.33	-0.716922	0.200049	-3.58373	0.00033872	0.0025222
Angpt1	12.9858	-7.40735	2.62824	-2.81837	0.00482688	0.023064
Angptl2	315.645	1.98135	0.429165	4.61675	3.9e-06	5.28e-05
Angptl4	58.5071	-1.4845	0.576438	-2.5753	0.0100152	0.0418497
Ankrd17	1410.76	-1.34099	0.200288	-6.69531	2.15e-11	8.62e-10
Ankrd23	334.703	-1.045	0.292887	-3.56793	0.000359819	0.00265719
Ankrd26	83.6727	-2.21161	0.660584	-3.34797	0.000814072	0.00526825
Ankrd29	43.105	5.93826	1.15231	5.15336	2.56e-07	4.46e-06
Ankrd40	711.502	0.669856	0.261598	2.56063	0.0104481	0.0432081
Ankrd44	3904.74	-0.960914	0.218044	-4.40697	1.05e-05	0.000126899
Ankrd46	432.831	1.36812	0.258785	5.2867	1.25e-07	2.32e-06
Anks3	413.859	0.998079	0.383316	2.6038	0.00921967	0.0391119
Ano10	238.573	1.2548	0.359921	3.48632	0.000489722	0.00346778
Ano6	600.864	-1.70297	0.359783	-4.73332	2.21e-06	3.19e-05
Anp32b	2074.06	-0.590065	0.169127	-3.48888	0.000485043	0.0034412
Anxa2	2530.03	2.91562	0.201176	14.4929	1.34e-47	7.49e-45
Anxa6	5618.48	1.39934	0.146193	9.57183	1.05e-21	1.48e-19
Anxa7	859.222	1.05403	0.246862	4.2697	1.96e-05	0.000218201
Ap1g2	423.088	1.26403	0.299898	4.21487	2.5e-05	0.000267326
Ap1s1	234.606	1.90729	0.616625	3.09311	0.00198074	0.0110309
Ap2m1	764.801	0.600652	0.232221	2.58655	0.00969416	0.0407606
Ap2s1	1143.61	0.849658	0.259542	3.27369	0.00106154	0.00658075
Ap3m2	256.122	0.885736	0.307041	2.88475	0.00391729	0.0194198
Ap3s1	730.787	-0.889537	0.334638	-2.65821	0.00785568	0.0342784
Ap5s1	102.108	1.65095	0.654797	2.52132	0.0116915	0.0473721
Apbb1	17.2812	4.53985	1.33473	3.40133	0.000670595	0.00449819
Apeh	746.055	1.40646	0.428331	3.28358	0.00102499	0.00638815
Api5	1546.79	-0.681999	0.208828	-3.26585	0.00109136	0.00674279
Aplp1	128.414	3.03159	0.688206	4.40506	1.06e-05	0.000127661
Aplp2	429.859	1.52368	0.452121	3.37008	0.000751457	0.00494035
Apobec3	1166.3	1.3998	0.205376	6.81578	9.38e-12	4.02e-10
Apol9b	16.5692	7.30772	1.80275	4.05366	5.04e-05	0.000494896
Aprt	1421.85	0.932558	0.188728	4.94129	7.76e-07	1.23e-05
Aqp11	39.3869	-9.00874	1.68575	-5.34406	9.09e-08	1.75e-06
Aqp9	79.5219	-2.39464	0.624348	-3.83543	0.000125344	0.00107342
Arap1	406.143	0.947214	0.341803	2.77123	0.00558455	0.0260531
Arap2	1006.33	-0.705594	0.188526	-3.74268	0.000182065	0.00148289
Arel1	267.73	1.32205	0.353233	3.74273	0.000182034	0.00148289
Arf3	2492.58	-1.40711	0.189697	-7.41764	1.19e-13	6.81e-12
Arf4	2288.17	-1.08293	0.169524	-6.38805	1.68e-10	5.74e-09
Arf5	377.285	-2.0277	0.37023	-5.47685	4.33e-08	8.8e-07
Arfgap1	468.057	0.969075	0.270916	3.57704	0.000347512	0.00257521
Arfgef2	437.751	-0.621201	0.225227	-2.75811	0.00581367	0.0269552
Arhgap15	1738.74	-0.826203	0.212015	-3.8969	9.74e-05	0.00087348
Arhgap20	74.2469	-3.06122	0.927763	-3.29958	0.000968313	0.00608518
Arhgap26	227.528	1.65855	0.393508	4.21478	2.5e-05	0.000267326
Arhgap27os3	179.925	1.88864	0.48689	3.879	0.000104889	0.00092864
Arhgap30	3260.55	-0.337725	0.126297	-2.67407	0.00749379	0.0330707
Arhgap31	440.378	0.858581	0.245804	3.49295	0.000477711	0.00340236
Arhgap9	2113.47	0.508401	0.138301	3.67605	0.000236877	0.00186305
Arhgdia	3627.15	1.01274	0.166339	6.08842	1.14e-09	3.34e-08
Arhgef18	1650.17	-0.671038	0.201712	-3.32671	0.000878773	0.0056077
Arhgef6	1757	-0.622512	0.169664	-3.66908	0.000243424	0.00190402
Arid1a	4425.86	-1.77053	0.148626	-11.9126	1.02e-32	2.96e-30
Arid1b	414.265	-1.60721	0.309479	-5.19328	2.07e-07	3.67e-06
Arid2	1561.46	-1.65376	0.175727	-9.41098	4.92e-21	6.5e-19
Arid3b	522.332	-0.901995	0.317895	-2.8374	0.00454826	0.0220199
Arid4b	839.719	-0.883371	0.266561	-3.31396	0.000919862	0.00582928
Arid5a	595.99	1.444	0.298908	4.83092	1.36e-06	2.04e-05
Arih1	818.521	-0.707731	0.280697	-2.52133	0.0116911	0.0473721
Arl4c	1041.56	1.05469	0.234811	4.49166	7.07e-06	9e-05
Armcx1	59.51	-5.82459	1.3262	-4.39193	1.12e-05	0.000134609
Armcx2	179.126	-2.82027	0.506834	-5.56449	2.63e-08	5.65e-07
Armcx3	20.1954	-3.73108	1.08503	-3.43868	0.000584551	0.00400532
Armcx6	21.0818	-4.55702	1.23999	-3.67504	0.000237814	0.00186927
Arnt2	64.9834	9.28028	1.37677	6.74061	1.58e-11	6.5e-10
Arpp21	54.0385	-4.72752	1.44376	-3.27446	0.00105864	0.00657231
Arrdc1	1392.82	1.98572	0.254501	7.80242	6.07e-15	4.03e-13
Arrdc3	435.818	-1.96111	0.351162	-5.58463	2.34e-08	5.09e-07
Arsg	20.9803	7.64874	1.62655	4.70243	2.57e-06	3.67e-05
Art4	51.8676	-2.262	0.68625	-3.29618	0.000980082	0.00615311
Arxes2	195.015	-2.96798	0.438818	-6.76358	1.35e-11	5.57e-10
Asap2	71.0862	-2.08352	0.619322	-3.36419	0.000767682	0.00503502
Asb1	167.087	1.30386	0.518169	2.51628	0.0118602	0.047889
Asb6	491.417	1.11033	0.429831	2.58317	0.00978961	0.0411137
Ash1l	361.935	-1.34173	0.388406	-3.45445	0.000551415	0.00381291
Asl	232.318	1.39941	0.401019	3.48963	0.000483696	0.00343355
Asns	39.2306	8.55207	1.43631	5.95421	2.61e-09	7.16e-08
Asrgl1	191.642	1.57244	0.600352	2.61919	0.00881381	0.0377337
Ass1	559.895	1.34599	0.270511	4.97571	6.5e-07	1.05e-05
Atad3a	559.032	-0.726308	0.281632	-2.57892	0.00991089	0.0415221
Atcay	49.8686	3.28615	1.09278	3.00715	0.00263711	0.0140281
Atf1	1236	-1.67518	0.200934	-8.33696	7.62e-17	6.6e-15
Atf2	748.757	-1.34059	0.391889	-3.42084	0.000624287	0.00424581
Atg12	1427.65	-1.03914	0.203692	-5.10152	3.37e-07	5.74e-06
Atg13	338.049	1.35687	0.410892	3.30226	0.000959084	0.00603902
Atg3	1258.96	-0.954544	0.307412	-3.1051	0.00190218	0.0106442
Atp10d	300.387	1.04419	0.359188	2.90708	0.0036482	0.0183053
Atp1a1	909.501	-1.64117	0.171266	-9.58257	9.47e-22	1.36e-19
Atp1b1	346.2	-4.37315	0.463691	-9.43117	4.06e-21	5.42e-19
Atp1b3	8378.35	-0.364524	0.143611	-2.53828	0.0111399	0.0455109
Atp2b1	640.332	1.35249	0.28898	4.68022	2.87e-06	4.03e-05
Atp2b4	675.496	3.87776	0.260968	14.8592	6.07e-50	3.89e-47
Atp5d	2567.06	0.834226	0.199732	4.17673	2.96e-05	0.000309744
Atp5f1	5623.67	-0.620339	0.14448	-4.2936	1.76e-05	0.000199442
Atp5h	2266.11	0.642912	0.221991	2.89611	0.00377816	0.0188174
Atp5j2	1275.88	0.906024	0.279541	3.24112	0.00119063	0.00723404
Atp5sl	305.308	-1.21114	0.325224	-3.72403	0.000196067	0.0015769
Atp6ap2	1178.76	-1.25501	0.30231	-4.15139	3.3e-05	0.000342491
Atp6v0b	678.453	1.30211	0.210187	6.19502	5.83e-10	1.8e-08
Atp6v0c	407.45	-0.789829	0.307962	-2.56469	0.0103267	0.0427612
Atp6v0d1	979.096	0.719082	0.232296	3.09555	0.0019645	0.0109504
Atp6v0e	1953.36	0.740851	0.225412	3.28666	0.00101383	0.00633399
Atp6v1a	800.112	-0.722346	0.199678	-3.61756	0.000297398	0.00225467
Atp6v1f	1261.18	0.913776	0.293926	3.10887	0.00187806	0.0105369
Atp6v1g1	909.903	-0.912562	0.215274	-4.23908	2.24e-05	0.000244249
Atp8a1	666.022	-1.69385	0.323587	-5.23461	1.65e-07	3.01e-06
Atpif1	342.335	0.925747	0.320891	2.88493	0.00391501	0.019416
Atrnl1	11.5489	6.78777	1.92099	3.53347	0.000410139	0.00297299
Atrx	1561.17	-0.945438	0.282196	-3.35028	0.00080729	0.00523229
Atxn10	1509.88	-0.489563	0.162924	-3.00486	0.00265705	0.0140968
Atxn2	445.45	-2.22899	0.323731	-6.88531	5.77e-12	2.57e-10
Atxn2l	64.4297	-2.26996	0.62839	-3.61235	0.000303438	0.00229639
Atxn7l3b	1193.41	-1.6612	0.175785	-9.45015	3.38e-21	4.57e-19
AU019823	432.836	-1.06182	0.380158	-2.7931	0.0052205	0.0246326
Aup1	1200.13	1.12047	0.239041	4.68736	2.77e-06	3.92e-05
Aurkaip1	1019.97	0.997485	0.197659	5.04648	4.5e-07	7.49e-06
Aven	326.407	1.42269	0.291841	4.87487	1.09e-06	1.67e-05
AW112010	6684.58	2.94104	0.232033	12.6751	8.12e-37	2.89e-34
Awat2	7.96158	6.25168	2.19779	2.84453	0.00444769	0.0215901
Axl	295.92	1.43442	0.499346	2.8726	0.00407104	0.0200296
AY036118	124.437	-1.74178	0.451773	-3.85544	0.000115524	0.00100818
B3galt5	14.313	7.09731	1.79399	3.95617	7.62e-05	0.000705485
B3gat3	440.781	1.71415	0.336553	5.09326	3.52e-07	5.99e-06
B3gnt5	85.7405	2.04935	0.565699	3.62269	0.000291558	0.00221819
B4galnt4	146.864	4.85874	0.714833	6.79704	1.07e-11	4.53e-10
B4galt1	1557.73	1.25761	0.185755	6.77027	1.29e-11	5.35e-10
B630019A10Rik	74.8892	-2.53374	0.591721	-4.28199	1.85e-05	0.000208483
B930095G15Rik	32.7221	3.2466	1.23738	2.62376	0.00869638	0.0373474
Bace1	138.193	-2.26983	0.501986	-4.5217	6.13e-06	7.94e-05
Bach1	233.6	-1.96073	0.329572	-5.94932	2.69e-09	7.36e-08
Bach2	2050.04	-4.27128	0.209806	-20.3582	3.93e-92	7.19e-89
Bach2os	20.8251	-5.15079	1.47679	-3.48783	0.00048695	0.00345282
Bad	142.715	1.56216	0.479719	3.25642	0.00112828	0.00693082
Bag1	588.029	1.28343	0.313876	4.08897	4.33e-05	0.000435678
Bahd1	165.157	1.34974	0.451551	2.98911	0.0027979	0.0147125
Baiap3	148.184	4.98101	0.765802	6.5043	7.81e-11	2.86e-09
Bambi	113.348	-2.31738	0.677652	-3.41972	0.000626856	0.00425651
Bambi-ps1	55.0504	-2.08498	0.775502	-2.68855	0.00717622	0.031959
Banf1	1221.97	0.796483	0.22518	3.53709	0.000404557	0.00294181
Banp	347.01	-1.13905	0.278236	-4.09384	4.24e-05	0.000427951
Basp1	28.4444	-6.71029	1.41165	-4.7535	2e-06	2.92e-05
Batf	687.577	1.50448	0.422941	3.55718	0.00037486	0.00275361
Bax	103.513	2.23835	0.462947	4.835	1.33e-06	2.01e-05
Baz2b	513.159	-1.59659	0.276427	-5.7758	7.66e-09	1.88e-07
Bbs12	149.622	2.10347	0.770821	2.72887	0.00635514	0.0289527
Bbx	328.246	-1.11269	0.359281	-3.09699	0.00195497	0.0109158
BC003331	343.16	-1.35995	0.362544	-3.75115	0.000176028	0.00143738
BC004004	613.092	1.24884	0.348358	3.58493	0.000337165	0.00251452
BC005537	3697.51	-1.26229	0.121767	-10.3664	3.52e-25	6.64e-23
BC005561	110.482	-1.82805	0.656765	-2.78341	0.00537911	0.0252232
BC021614	538.855	1.56425	0.208565	7.50006	6.38e-14	3.73e-12
BC029214	506.082	0.774333	0.248739	3.11303	0.00185174	0.0104211
BC033916	36.1161	-8.88024	1.57881	-5.62466	1.86e-08	4.15e-07
BC064078	26.7972	4.2403	1.44432	2.93584	0.00332644	0.0169765
BC068157	8.95607	6.42089	2.06	3.11694	0.00182741	0.010325
BC094916	277.894	-1.54944	0.447873	-3.45956	0.000541067	0.00376157
Bcas2	1078.84	-0.88602	0.273972	-3.23398	0.00122076	0.00738564
Bcl11b	4075.67	-1.52498	0.186347	-8.18354	2.76e-16	2.21e-14
Bcl2	2195.37	-1.13526	0.173872	-6.52925	6.61e-11	2.49e-09
Bcl2l11	847.242	-1.45722	0.218114	-6.68099	2.37e-11	9.48e-10
Bcl2l13	628.758	-0.831332	0.291421	-2.85269	0.00433513	0.0211317
Bcl2l15	28.6802	8.09957	1.52702	5.30418	1.13e-07	2.14e-06
Bcl7a	87.0473	-2.07954	0.653487	-3.18222	0.00146149	0.00852724
Bcl9	156.085	-2.79205	0.699846	-3.98952	6.62e-05	0.000630596
Bclaf1	1672.26	-0.666471	0.21384	-3.11668	0.00182901	0.0103295
Bdh1	214.508	-1.29581	0.369579	-3.50619	0.000454571	0.00325564
Bdp1	369.089	-0.908607	0.303552	-2.99325	0.00276021	0.014557
Becn1	693.028	0.866199	0.287232	3.01568	0.00256402	0.0136563
Begain	27.6907	-4.35263	1.39778	-3.11396	0.00184597	0.0103982
Bend5	70.199	-4.25456	1.08505	-3.92108	8.82e-05	0.000802087
Bhlhb9	499.765	-1.76227	0.445927	-3.95192	7.75e-05	0.000716052
Bhlhe40	906.417	2.52908	0.402765	6.27928	3.4e-10	1.09e-08
Bik	29.7132	8.1505	1.56391	5.21161	1.87e-07	3.36e-06
Birc5	607.34	0.973425	0.308662	3.15369	0.00161222	0.00924359
Birc6	895.892	-1.19302	0.204813	-5.82492	5.71e-09	1.44e-07
Blmh	209.769	1.12178	0.344315	3.25801	0.00112195	0.00689849
Bloc1s3	8.64062	6.36881	2.08506	3.0545	0.00225439	0.0122775
Bmi1	564.838	-1.64259	0.30955	-5.30638	1.12e-07	2.12e-06
Bmp7	186.451	1.2552	0.468863	2.67712	0.00742585	0.0328841
Bmpr1a	42.9578	8.68316	1.48321	5.85429	4.79e-09	1.24e-07
Bnip2	707.111	1.65862	0.195302	8.49255	2.02e-17	1.95e-15
Bnip3l	1600.61	-0.962695	0.169585	-5.67677	1.37e-08	3.17e-07
Bod1l	735.773	-1.06478	0.245206	-4.34241	1.41e-05	0.000163799
Bok	11.9308	6.83388	2.00878	3.402	0.000668935	0.00449227
Bola2	333.522	1.00258	0.289227	3.46641	0.000527456	0.00367899
Bptf	2758.78	-1.68939	0.14555	-11.607	3.8e-31	1.04e-28
Brd1	364.811	1.31169	0.329126	3.98537	6.74e-05	0.000638879
Brd7	976.067	-0.816716	0.279735	-2.91961	0.0035047	0.017731
Brd9	643.982	1.34626	0.537475	2.5048	0.0122522	0.0491313
Brdt	98.6763	-3.61261	0.60376	-5.98352	2.18e-09	6.13e-08
Bre	329.405	1.33857	0.399421	3.35127	0.00080443	0.00521902
Brix1	622.923	-1.00737	0.298085	-3.37945	0.000726305	0.00481699
Brms1	350.09	1.20243	0.447167	2.68899	0.0071669	0.031947
Brpf1	935.803	-0.701924	0.248257	-2.82741	0.0046926	0.0225569
Brwd1	681.025	-0.857312	0.270614	-3.16802	0.00153482	0.00887521
Bsg	920.629	0.898621	0.269808	3.3306	0.000866602	0.00554383
Btbd11	126.523	-3.35912	0.491365	-6.83632	8.13e-12	3.52e-10
Btf3l4	289.912	-1.25255	0.327092	-3.82935	0.00012848	0.00109735
Btg1	9359.94	-0.550225	0.151917	-3.62189	0.00029246	0.00222118
Btg3	109.906	-1.30971	0.475693	-2.75327	0.00590032	0.0272908
Btnl7-ps	8.45102	6.33697	2.11765	2.99245	0.00276748	0.0145825
Bub1	309.751	-1.57345	0.334648	-4.70181	2.58e-06	3.68e-05
Bub1b	247.136	1.38507	0.363281	3.81266	0.000137481	0.00115955
Bub3	1512.98	-0.592347	0.198139	-2.98955	0.00279391	0.0146975
Bzw1	1926.62	-0.777581	0.202684	-3.83643	0.000124838	0.0010718
Bzw2	1477.06	-1.44597	0.165009	-8.76301	1.9e-18	1.98e-16
C030039L03Rik	53.377	-2.55574	0.876146	-2.91702	0.00353392	0.0178497
C030046E11Rik	213.772	0.881165	0.341115	2.58319	0.00978913	0.0411137
C1d	761.632	-1.23712	0.31	-3.99069	6.59e-05	0.000628426
C1qtnf6	101.345	3.33453	0.736632	4.52672	5.99e-06	7.77e-05
C230037L18Rik	12.6952	5.94486	1.75047	3.39614	0.00068343	0.00457524
C2cd5	786.285	-0.865934	0.251382	-3.4447	0.000571703	0.00392988
C330007P06Rik	298.32	-0.906326	0.303225	-2.98895	0.00279934	0.014714
C530008M17Rik	15.3885	-6.67764	1.99085	-3.35416	0.000796052	0.00518303
Cab39	2440.63	-0.750593	0.178928	-4.19495	2.73e-05	0.000287978
Cabin1	675.598	1.13635	0.202719	5.60555	2.08e-08	4.59e-07
Cables1	13.4209	7.00537	1.91393	3.66021	0.000252012	0.00195687
Cacna1i	32.4341	8.27706	1.51842	5.45111	5.01e-08	1.01e-06
Cacna1s	34.1716	6.49403	1.34917	4.81336	1.48e-06	2.22e-05
Cacng4	8.93049	-6.86818	2.15915	-3.18097	0.00146782	0.0085534
Cacybp	1046.2	-1.0776	0.194146	-5.55049	2.85e-08	6.04e-07
Calm2	3253.99	-0.783506	0.148187	-5.28728	1.24e-07	2.32e-06
Calr	1337.1	0.767263	0.204863	3.74525	0.000180216	0.0014697
Camk1d	498.345	-1.23932	0.38529	-3.21658	0.00129728	0.00773898
Camk4	1490.8	-1.11492	0.176394	-6.32063	2.6e-10	8.54e-09
Cand1	1337.97	-0.602643	0.201313	-2.99357	0.00275735	0.014553
Cand2	158.698	-2.2452	0.501769	-4.47457	7.66e-06	9.66e-05
Canx	3284.07	-0.493291	0.192762	-2.55907	0.0104952	0.0433746
Cap1	186.379	-4.50078	0.568534	-7.91647	2.44e-15	1.73e-13
Capg	3524.63	2.70717	0.256169	10.5679	4.2e-26	8.54e-24
Capn2	1462.05	1.91003	0.221406	8.62682	6.31e-18	6.32e-16
Capns1	3599.45	1.04003	0.164212	6.33348	2.4e-10	7.94e-09
Caprin1	2107.93	-1.11101	0.215233	-5.16191	2.44e-07	4.28e-06
Capza1	1496.33	-0.918398	0.290157	-3.16517	0.00154991	0.0089383
Car5b	30.1867	4.08146	1.41407	2.88633	0.00389764	0.0193374
Card11	505.496	1.24754	0.204023	6.11472	9.67e-10	2.86e-08
Card9	25.1672	-4.18646	1.50407	-2.78343	0.00537871	0.0252232
Carhsp1	551.709	2.26118	0.299191	7.55763	4.1e-14	2.44e-12
Carns1	141.8	1.50385	0.532477	2.82425	0.00473921	0.0227213
Casc1	17.1491	6.3799	1.82774	3.49059	0.00048195	0.00342338
Casd1	633.723	-1.03299	0.316978	-3.25886	0.00111859	0.00688117
Casp1	616.691	3.31284	0.354553	9.34371	9.3e-21	1.18e-18
Casp4	481.704	5.03436	0.537827	9.36057	7.93e-21	1.02e-18
Casp6	294.217	-1.30974	0.330016	-3.96873	7.23e-05	0.000676642
Casp8	1249.11	0.743477	0.234162	3.17505	0.0014981	0.00869032
Casp8ap2	233.6	-1.6041	0.404467	-3.96597	7.31e-05	0.000682547
Cass4	46.5437	8.79848	1.40482	6.26306	3.77e-10	1.2e-08
Cat	1347.77	-1.12084	0.271959	-4.12133	3.77e-05	0.000386022
Cbl	274.117	-2.1027	0.527923	-3.98297	6.81e-05	0.000642024
Cbll1	217.611	-2.15473	0.390382	-5.51955	3.4e-08	7.12e-07
Cbr2	7.32457	6.13067	2.19861	2.78843	0.00529644	0.0249176
Cbx1	495.224	-1.28698	0.278414	-4.62253	3.79e-06	5.16e-05
Cbx2	135.667	-2.87209	0.421511	-6.81378	9.51e-12	4.06e-10
Cbx6	246.454	-1.1514	0.454487	-2.5334	0.0112961	0.0460318
Cbx7	724.935	2.19014	0.204644	10.7022	9.94e-27	2.2e-24
Ccar1	1416.77	-0.966157	0.254766	-3.79233	0.000149241	0.0012466
Ccar2	333.65	-2.41577	0.479728	-5.0357	4.76e-07	7.92e-06
Ccdc124	386.691	1.7889	0.420301	4.25625	2.08e-05	0.000229159
Ccdc136	15.2003	7.18421	1.82292	3.94105	8.11e-05	0.000746091
Ccdc142os	13.9224	4.13519	1.62535	2.54418	0.0109535	0.0448638
Ccdc157	40.0453	2.71443	0.84801	3.20094	0.00136982	0.00808523
Ccdc163	146.124	1.30528	0.484973	2.69144	0.00711445	0.031765
Ccdc181	53.7731	2.56445	0.843212	3.04129	0.00235566	0.0126942
Ccdc30	75.3805	-2.54011	0.69581	-3.65058	0.000261651	0.00201769
Ccdc50	526.037	2.09902	0.327935	6.40073	1.55e-10	5.33e-09
Ccdc69	408.533	1.28775	0.403679	3.19004	0.00142254	0.0083579
Ccdc88c	1730.56	0.45778	0.154464	2.96367	0.00303996	0.0157337
Ccdc9	310.014	1.43335	0.297587	4.81659	1.46e-06	2.19e-05
Ccdc92	150.643	3.38497	0.908526	3.72578	0.000194709	0.00156826
Ccl1	87.6527	9.71122	1.52	6.38897	1.67e-10	5.72e-09
Ccl3	23.3335	7.80244	1.66178	4.69523	2.66e-06	3.78e-05
Ccl4	155.31	4.11504	0.664784	6.19005	6.01e-10	1.84e-08
Ccl5	2313.4	4.15367	0.711352	5.83911	5.25e-09	1.33e-07
Ccm2	3203.53	-0.426501	0.168718	-2.52789	0.0114751	0.0466129
Ccna2	590.758	1.21039	0.271887	4.4518	8.52e-06	0.000105883
Ccnb1	330.099	1.57045	0.577447	2.71963	0.00653543	0.0296686
Ccnd2	6699.55	-1.51578	0.141668	-10.6996	1.02e-26	2.22e-24
Ccne1	304.616	1.27387	0.447513	2.84656	0.00441944	0.0214708
Ccng2	1573.54	-1.35347	0.252053	-5.36977	7.88e-08	1.54e-06
Ccnl1	3534.07	-1.57124	0.193098	-8.13702	4.05e-16	3.13e-14
Ccnt1	961.522	-1.11206	0.249981	-4.44857	8.64e-06	0.000107283
Ccnt2	1344.81	-0.74688	0.21611	-3.45601	0.000548226	0.00379496
Ccny	771.706	-0.853786	0.204229	-4.18054	2.91e-05	0.000304846
Ccp110	251.984	-1.32706	0.468817	-2.83065	0.00464529	0.0223821
Ccr2	1191.08	3.61547	0.375739	9.62232	6.44e-22	9.48e-20
Ccr5	79.0623	3.53871	1.01953	3.47094	0.000518645	0.00363036
Ccr6	134.719	3.35629	1.07842	3.11222	0.00185687	0.0104454
Ccr7	5617.68	-2.71884	0.216038	-12.585	2.55e-36	8.85e-34
Ccr9	1801.04	-6.72175	0.303344	-22.1588	8.57e-109	2.2e-105
Ccrl2	128.629	1.88818	0.535958	3.523	0.000426684	0.00307654
Ccsap	171.095	-1.47368	0.452098	-3.25964	0.00111554	0.00686896
Cct4	2993.26	-0.547869	0.203895	-2.68701	0.00720946	0.032081
Cct6a	1139.63	-0.639082	0.247963	-2.57733	0.00995662	0.0416865
Cd101	135.161	1.87034	0.60542	3.08932	0.00200613	0.0111578
Cd163l1	296.411	2.90628	0.693672	4.1897	2.79e-05	0.00029424
Cd164	4794.65	-1.14224	0.18334	-6.23014	4.66e-10	1.45e-08
Cd200r1	359.83	0.704637	0.241569	2.91691	0.00353514	0.0178497
Cd209b	7.16138	6.0972	2.32124	2.6267	0.00862184	0.0371536
Cd22	19.2414	3.41944	1.25215	2.73085	0.00631708	0.0287998
Cd247	5835.45	-0.671882	0.115179	-5.83336	5.43e-09	1.37e-07
Cd24a	587.11	-1.39025	0.312614	-4.44717	8.7e-06	0.000107877
Cd27	2442.82	-0.741797	0.158904	-4.66821	3.04e-06	4.25e-05
Cd274	423.946	1.1522	0.433212	2.65967	0.00782162	0.0341763
Cd28	6707.7	-1.39711	0.197667	-7.06801	1.57e-12	7.44e-11
Cd2bp2	920.031	1.55762	0.262713	5.92898	3.05e-09	8.21e-08
Cd37	3290.46	0.646368	0.19292	3.35044	0.00080682	0.00523188
Cd38	200.408	2.87501	0.654411	4.39328	1.12e-05	0.000133903
Cd3d	6068.97	0.407675	0.161448	2.52512	0.0115658	0.0469369
Cd3g	7824.26	-0.954942	0.209036	-4.56833	4.92e-06	6.5e-05
Cd4	3145.01	1.48042	0.154449	9.58516	9.23e-22	1.34e-19
Cd40	41.1372	5.67944	1.07335	5.29131	1.21e-07	2.27e-06
Cd44	1898.09	1.00725	0.163093	6.17593	6.58e-10	2.01e-08
Cd48	3314.32	1.31783	0.187197	7.03979	1.93e-12	8.98e-11
Cd52	12043.7	0.663838	0.237269	2.79782	0.00514481	0.0243292
Cd55	245.906	6.19593	0.630127	9.83283	8.13e-23	1.32e-20
Cd69	2506.86	-0.645719	0.184832	-3.49355	0.000476652	0.0033986
Cd80	67.7847	5.15609	0.936538	5.50548	3.68e-08	7.64e-07
Cd81	621.921	-1.6659	0.235013	-7.08854	1.36e-12	6.53e-11
Cd82	1761.32	1.02622	0.176209	5.82388	5.75e-09	1.45e-07
Cd83	304.758	2.02573	0.57156	3.54421	0.000393789	0.00287329
Cd8b1	355.554	-1.34842	0.346992	-3.88602	0.000101899	0.000906555
Cd96	1882.22	1.29935	0.307338	4.22776	2.36e-05	0.000254157
Cd97	2890.16	1.27226	0.150613	8.44722	2.98e-17	2.81e-15
Cd99l2	214.677	1.02599	0.33456	3.0667	0.00216435	0.0118831
Cdc14b	124.151	2.61508	0.815219	3.20782	0.00133746	0.00795651
Cdc20	232.844	2.5762	0.530683	4.8545	1.21e-06	1.84e-05
Cdc25a	289.674	-1.43475	0.48021	-2.98776	0.00281031	0.0147535
Cdc25b	2222.94	2.66145	0.198666	13.3966	6.33e-41	2.8e-38
Cdc37l1	280.63	1.30949	0.429358	3.04989	0.00228927	0.0124305
Cdc42	5940.64	0.953474	0.12207	7.81086	5.68e-15	3.83e-13
Cdc42se1	2502.35	0.649203	0.153112	4.24006	2.23e-05	0.000243398
Cdc42se2	2757.61	0.896886	0.156969	5.71376	1.11e-08	2.61e-07
Cdc45	237.475	1.00444	0.332559	3.02033	0.00252496	0.0134707
Cdc7	662.452	-1.09418	0.362257	-3.02046	0.00252395	0.0134707
Cdca7	410.396	-1.26539	0.273051	-4.63426	3.58e-06	4.92e-05
Cdh1	70.3929	7.4913	1.18854	6.30297	2.92e-10	9.45e-09
Cdh23	43.5718	2.29084	0.889496	2.57544	0.0100112	0.0418468
Cdipt	1642.12	0.822904	0.150057	5.48395	4.16e-08	8.49e-07
Cdk10	179.839	1.80382	0.489756	3.68309	0.000230422	0.00182347
Cdk13	300.219	-0.997492	0.256337	-3.89133	9.97e-05	0.000891291
Cdk17	1759.15	-1.15507	0.270737	-4.26638	1.99e-05	0.000220814
Cdk4	1823.91	-0.650997	0.160407	-4.0584	4.94e-05	0.00048726
Cdk5	485.908	1.04271	0.294486	3.5408	0.000398917	0.0029041
Cdk6	221.897	1.57019	0.46295	3.39171	0.000694572	0.00464497
Cdk8	537.733	-0.672137	0.226946	-2.96166	0.00305989	0.0158304
Cdkl2	13.6509	4.29594	1.61208	2.66484	0.00770238	0.0337358
Cdkl3	37.0854	4.12001	0.948848	4.34211	1.41e-05	0.000163872
Cdkn1a	77.7555	4.0506	1.08983	3.71674	0.000201812	0.00161988
Cdkn3	67.7995	3.31524	1.02723	3.22735	0.00124942	0.0075024
Cds2	1710.69	1.23285	0.24573	5.01711	5.25e-07	8.65e-06
Cdyl2	415.861	-1.91763	0.342076	-5.60586	2.07e-08	4.59e-07
Celf1	1795.44	-0.888589	0.17499	-5.07794	3.82e-07	6.46e-06
Celf2	4825.04	-0.837809	0.201553	-4.15677	3.23e-05	0.000335056
Celsr2	30.5052	-4.46978	1.22691	-3.64312	0.000269358	0.00206961
Cenpa	1038.24	0.75501	0.195103	3.86981	0.000108921	0.000956418
Cenpb	359.291	2.45941	0.35956	6.84008	7.92e-12	3.45e-10
Cenpm	136.694	1.24851	0.364402	3.42618	0.000612134	0.00416979
Cenpo	136.056	1.66751	0.482021	3.45942	0.000541348	0.00376157
Cenpq	298.877	-1.29002	0.455954	-2.82927	0.00466547	0.0224433
Cenpt	338.272	-1.06239	0.347013	-3.06153	0.00220206	0.012054
Cenpv	76.6311	2.21532	0.762277	2.90618	0.00365868	0.0183507
Cep170b	76.3697	4.14324	0.998508	4.14943	3.33e-05	0.00034515
Cep250	339.104	1.82392	0.354948	5.13856	2.77e-07	4.79e-06
Cep57l1	307.911	-1.64492	0.416742	-3.94709	7.91e-05	0.000729075
Cep68	330.687	-1.63007	0.416366	-3.915	9.04e-05	0.000819518
Cers4	721.764	1.2723	0.391874	3.2467	0.0011675	0.00711376
Cetn3	442.45	-0.779644	0.288178	-2.70542	0.00682181	0.0307725
Chchd3	1096.61	-1.04944	0.210776	-4.97896	6.39e-07	1.04e-05
Chd1	672.698	-1.06304	0.31454	-3.37968	0.000725708	0.00481552
Chd4	1159.65	-0.695472	0.173761	-4.00247	6.27e-05	0.000603762
Chdh	46.1888	-2.98908	0.95147	-3.14154	0.00168061	0.00959279
Chic2	1030.37	-0.689676	0.264263	-2.60981	0.00905926	0.038559
Chka	320.328	-1.38968	0.519616	-2.67444	0.00748543	0.0330566
Chm	366.935	-1.59685	0.362102	-4.40996	1.03e-05	0.000125638
Chmp2b	379.628	-1.06105	0.404034	-2.62615	0.00863562	0.0372005
Chmp4b	709.853	1.10507	0.25437	4.34434	1.4e-05	0.000162805
Chpf2	15.4778	3.3313	1.29853	2.56543	0.0103048	0.0427204
Chst10	211.581	2.72836	0.608884	4.48092	7.43e-06	9.4e-05
Chst12	100.993	2.06727	0.573314	3.60582	0.000311163	0.00234115
Chst15	70.4012	-2.28677	0.805888	-2.83757	0.00454578	0.0220162
Chst2	166.985	2.59593	0.644588	4.02727	5.64e-05	0.000550948
Chsy1	330.743	1.26383	0.257612	4.90595	9.3e-07	1.45e-05
Ciapin1	388.502	2.42934	0.431788	5.62624	1.84e-08	4.12e-07
Cir1	156.671	-1.13663	0.444656	-2.5562	0.0105822	0.0436768
Cisd1	206.076	1.68064	0.356364	4.71608	2.4e-06	3.44e-05
Cisd2	1098.83	-0.990637	0.223327	-4.43581	9.17e-06	0.000112832
Cisd3	214.186	2.41819	0.54969	4.39919	1.09e-05	0.000130671
Cish	2419.86	2.63256	0.282723	9.31146	1.26e-20	1.58e-18
Cited2	479.206	-1.28092	0.259807	-4.93025	8.21e-07	1.3e-05
Ckap4	18.6247	-4.36552	1.60629	-2.71776	0.00657252	0.0298137
Ckap5	649.957	-0.718462	0.276142	-2.60178	0.00927415	0.0392815
Ckb	429.263	-1.73302	0.378474	-4.57896	4.67e-06	6.21e-05
Clasp2	169.027	-1.00745	0.385103	-2.61605	0.00889529	0.0379999
Clcf1	237.03	1.56182	0.517199	3.01978	0.00252961	0.0134899
Clcn2	47.0852	-2.13851	0.808249	-2.64585	0.00814855	0.0353757
Clcn3	894.313	-0.761802	0.180561	-4.21908	2.45e-05	0.00026338
Clcn4-2	1844.13	-0.689607	0.24687	-2.7934	0.00521568	0.0246249
Cldn25	563.559	1.65177	0.657356	2.51275	0.0119796	0.0482344
Clec2i	149.691	-2.32047	0.750702	-3.09107	0.0019944	0.0110973
Clec2l	6.34123	5.92275	2.3384	2.53282	0.0113149	0.0460938
Clint1	1556.11	-0.4367	0.173573	-2.51594	0.0118714	0.0478941
Clk1	6272.45	-1.1196	0.138692	-8.07256	6.88e-16	5.19e-14
Clk3	407.118	-0.818379	0.301369	-2.71554	0.00661686	0.029964
Clk4	1672.68	-0.630087	0.224478	-2.8069	0.0050021	0.0237948
Clns1a	1549.01	-1.10065	0.236172	-4.66039	3.16e-06	4.38e-05
Clstn1	190.851	2.23007	0.735088	3.03375	0.00241536	0.012956
Cltc	937.254	0.76038	0.212229	3.58283	0.000339887	0.00252893
Cmc2	178.763	2.03871	0.498553	4.08924	4.33e-05	0.000435505
Cmip	972.775	-1.65683	0.299752	-5.52736	3.25e-08	6.85e-07
Cmtm7	1317.62	1.0766	0.190262	5.65849	1.53e-08	3.5e-07
Cmtr2	146.724	-1.84103	0.647197	-2.84462	0.00444646	0.0215901
Cnbp	6629.56	-0.521242	0.143421	-3.63436	0.000278674	0.00212909
Cndp2	973.174	1.0054	0.337307	2.98066	0.00287627	0.0150077
Cnn3	665.109	-6.21231	0.361108	-17.2035	2.5e-66	3.56e-63
Cnot2	1153.35	-1.15619	0.227324	-5.08611	3.65e-07	6.21e-06
Cnot6	2450.28	-0.586243	0.162423	-3.60936	0.000306958	0.00231755
Cnot6l	1979.14	-1.11014	0.157706	-7.03928	1.93e-12	8.98e-11
Cnot7	719.536	-0.723772	0.234665	-3.08427	0.00204049	0.0113194
Cnp	1364.49	1.11047	0.170983	6.49461	8.32e-11	3.03e-09
Cnppd1	833.532	0.73602	0.191125	3.85098	0.000117645	0.00102044
Cnr2	96.111	-2.32462	0.797985	-2.91311	0.00357848	0.0180331
Coa5	1656.56	-0.716481	0.27081	-2.6457	0.00815227	0.0353799
Cog2	295.237	1.44981	0.489703	2.96059	0.0030705	0.0158725
Coil	291.197	-1.5652	0.272169	-5.75085	8.88e-09	2.14e-07
Commd8	1309.32	-0.857672	0.267879	-3.20172	0.00136612	0.00807338
Copb1	1137	-0.641826	0.220072	-2.91644	0.00354056	0.0178701
Copg1	1074.96	0.610046	0.225816	2.70152	0.00690231	0.0310238
Cops5	1068.99	-0.544619	0.175893	-3.09631	0.00195944	0.0109312
Cops6	987.169	0.61241	0.209629	2.9214	0.0034846	0.0176432
Coq4	95.6757	-2.15816	0.696019	-3.10072	0.00193052	0.0107887
Corin	7.79018	6.21885	2.18304	2.84871	0.00438962	0.0213729
Coro1b	2684.15	1.04837	0.193281	5.42405	5.83e-08	1.16e-06
Coro2a	373.899	2.69852	0.79616	3.38942	0.000700411	0.00466941
Cotl1	2087.66	0.973353	0.209423	4.6478	3.36e-06	4.62e-05
Cox17	484.926	1.77513	0.380858	4.66088	3.15e-06	4.38e-05
Cox5b	1487.76	1.00732	0.222226	4.53286	5.82e-06	7.57e-05
Cox7a2	1200.15	0.861112	0.288855	2.98112	0.00287195	0.0149912
Cox7a2l	4487.57	-0.847556	0.156503	-5.41559	6.11e-08	1.21e-06
Cox8a	2297.21	0.855723	0.274781	3.1142	0.00184446	0.0103982
Cpd	237.141	5.22953	0.723357	7.22953	4.85e-13	2.56e-11
Cpm	462.802	0.735084	0.285303	2.5765	0.00998065	0.0417461
Cpne3	539.258	-0.914865	0.350035	-2.61364	0.00895836	0.0382057
Cpne7	44.9944	5.10018	1.02996	4.95184	7.35e-07	1.18e-05
Cpsf6	1314.12	-0.936397	0.224801	-4.16545	3.11e-05	0.000324399
Cpt1a	943.911	1.14761	0.303181	3.78524	0.000153558	0.00127583
Crcp	363.316	1.21306	0.344088	3.52544	0.000422773	0.00305349
Creb1	1729.58	-1.11795	0.22202	-5.03535	4.77e-07	7.92e-06
Crebbp	384.708	-2.50313	0.395032	-6.33652	2.35e-10	7.81e-09
Crebl2	134.125	1.35023	0.489185	2.76016	0.00577731	0.0268158
Creg1	381.915	-0.884802	0.333593	-2.65234	0.00799371	0.0347796
Crip1	4177.26	3.46596	0.235017	14.7477	3.18e-49	1.94e-46
Crip2	61.6454	4.16613	1.04561	3.98439	6.77e-05	0.000640094
Crlf2	139.349	1.07354	0.384824	2.78969	0.00527588	0.0248391
Crmp1	766.027	5.14665	1.44375	3.56477	0.000364179	0.00268012
Crnde	6.77214	6.01641	2.3952	2.51186	0.0120098	0.0483353
Cryz	18.5959	3.9596	1.54752	2.55867	0.0105072	0.0434105
Csde1	1472.53	-0.565418	0.225226	-2.51044	0.0120579	0.0484585
Csf1	66.8441	4.84267	1.17982	4.10459	4.05e-05	0.000411122
Csnk1a1	3520.89	-1.15217	0.184356	-6.24971	4.11e-10	1.3e-08
Csnk1d	923.598	0.746064	0.26855	2.77812	0.00546741	0.0255905
Csnk1e	227.249	-1.7272	0.538806	-3.2056	0.0013478	0.00798836
Csnk2a2	451.029	-0.918413	0.345398	-2.659	0.0078374	0.0342219
Csrnp1	2078.26	-0.934602	0.224813	-4.15725	3.22e-05	0.000334629
Csrnp2	69.3286	-2.52938	0.750156	-3.3718	0.000746775	0.00492472
Cst3	1490.62	0.81781	0.203753	4.01372	5.98e-05	0.00057916
Cst7	791.603	1.81245	0.278388	6.51052	7.49e-11	2.76e-09
Cstf2t	377.933	-1.05354	0.267968	-3.93157	8.44e-05	0.000770586
Cstf3	458.498	-0.951465	0.259407	-3.66784	0.000244608	0.00190979
Ctage5	139.091	-1.47279	0.434388	-3.3905	0.000697655	0.00465797
Ctbp1	1565.64	-0.664707	0.199425	-3.33312	0.000858775	0.00549925
Ctcf	1684.27	-0.555903	0.196254	-2.83257	0.00461748	0.0222961
Ctdsp1	609.688	0.744019	0.217272	3.42437	0.000616219	0.0041954
Ctdspl	61.5277	-2.69072	0.849913	-3.16588	0.00154614	0.00892459
Ctla2a	931.298	2.17957	0.213102	10.2279	1.49e-24	2.69e-22
Ctla2b	252.539	1.79723	0.406565	4.42052	9.85e-06	0.000120218
Ctla4	5005.47	2.28714	0.133478	17.135	8.14e-66	1.04e-62
Ctnnb1	1612.33	-0.61068	0.230854	-2.64531	0.00816167	0.0354087
Ctrl	37.1358	-1.9244	0.753447	-2.55413	0.0106453	0.043882
Ctsa	1956.35	1.30046	0.195422	6.65463	2.84e-11	1.13e-09
Ctsb	2656.96	0.537835	0.205414	2.6183	0.00883687	0.0378133
Ctsd	2674.66	0.732943	0.217474	3.37025	0.000750992	0.00494035
Ctse	1729.87	2.98803	0.238075	12.5508	3.94e-36	1.33e-33
Ctsl	214.661	-3.87167	0.528525	-7.32543	2.38e-13	1.31e-11
Ctsw	2684.53	1.52767	0.227899	6.7033	2.04e-11	8.19e-10
Cul3	1791.81	-0.518171	0.186567	-2.77741	0.00547947	0.0256375
Cul4b	745.791	-1.16871	0.275502	-4.2421	2.21e-05	0.000241402
Cuta	651.281	1.19138	0.192527	6.18812	6.09e-10	1.86e-08
Cx3cr1	22.1801	7.72939	1.62191	4.76562	1.88e-06	2.76e-05
Cxcr3	2292.78	2.60322	0.242878	10.7182	8.36e-27	1.88e-24
Cxcr4	122.078	1.38677	0.403453	3.43724	0.000587665	0.00402021
Cxcr5	120.563	4.77546	0.524293	9.10837	8.36e-20	9.75e-18
Cxcr6	3015.86	3.04487	0.409562	7.43446	1.05e-13	6.04e-12
Cyb561	19.6359	7.55373	1.68443	4.48445	7.31e-06	9.27e-05
Cyb561a3	278.531	1.2174	0.305054	3.99078	6.59e-05	0.000628426
Cyb561d2	247.642	2.37924	0.647844	3.67255	0.000240144	0.00188411
Cyb5b	765.418	0.58572	0.204548	2.86348	0.00419012	0.0205263
Cyb5rl	28.1088	2.09608	0.818308	2.56148	0.0104226	0.0431166
Cyba	717.053	0.888475	0.234474	3.78923	0.000151118	0.00125801
Cyc1	1473.71	0.59661	0.149	4.00411	6.23e-05	0.00060006
Cyfip1	215.584	2.93226	0.374365	7.83262	4.78e-15	3.24e-13
Cyp20a1	120.784	1.96891	0.738626	2.66563	0.00768432	0.0336797
Cysltr1	58.8505	9.1373	1.37734	6.63401	3.27e-11	1.28e-09
Cysltr2	40.3956	3.04251	1.14092	2.66671	0.00765987	0.033607
Cyth2	290.942	1.53832	0.308025	4.99414	5.91e-07	9.64e-06
Cyth4	502.818	2.10665	0.486984	4.32591	1.52e-05	0.000174498
Cytip	12074.2	-0.804587	0.145529	-5.5287	3.23e-08	6.82e-07
D130040H23Rik	15.5486	7.21651	1.78487	4.04316	5.27e-05	0.000516476
D17Wsu92e	850.736	1.28982	0.241214	5.34722	8.93e-08	1.72e-06
D630008O14Rik	21.2469	3.64652	1.28565	2.83632	0.00456361	0.0220859
D8Ertd738e	930.296	1.22125	0.260881	4.68126	2.85e-06	4.02e-05
D930048N14Rik	18.363	7.45713	1.69662	4.39528	1.11e-05	0.0001328
Dad1	1601.5	0.739777	0.215617	3.43097	0.000601417	0.00410115
Dap	1620.61	0.41452	0.139382	2.97399	0.00293952	0.0152623
Dapk1	108.077	-6.21421	1.07323	-5.79017	7.03e-09	1.74e-07
Dapk2	21.6382	7.69387	1.65086	4.66053	3.15e-06	4.38e-05
Dapp1	574.854	0.605808	0.199743	3.03293	0.0024219	0.0129803
Dars	945.351	-1.01472	0.227886	-4.45273	8.48e-06	0.000105528
Dcaf15	1385.24	1.95887	0.183985	10.6469	1.8e-26	3.73e-24
Dcaf7	1833.93	-0.565727	0.176457	-3.20604	0.00134578	0.00798003
Dctn1	330.346	1.59053	0.446739	3.56031	0.000370411	0.00272286
Dctn2	842.042	1.13375	0.208369	5.44104	5.3e-08	1.06e-06
Dctn3	872.328	0.809567	0.278332	2.90864	0.0036301	0.0182216
Dcun1d4	185.987	1.80387	0.583509	3.09141	0.00199205	0.0110891
Dcxr	72.1113	5.92781	0.91475	6.48025	9.16e-11	3.29e-09
Dda1	1280.59	0.925514	0.257621	3.59254	0.000327469	0.0024479
Ddc	56.1453	-4.45032	0.998269	-4.45804	8.27e-06	0.000103394
Ddhd2	377.212	0.820301	0.287395	2.85426	0.00431367	0.021054
Ddit3	573.487	-1.71292	0.228408	-7.49938	6.41e-14	3.74e-12
Ddrgk1	572.467	0.938999	0.283791	3.30877	0.000937065	0.00591633
Ddx10	571.369	-1.67672	0.265529	-6.31464	2.71e-10	8.86e-09
Ddx11	398.523	-1.42781	0.290385	-4.91695	8.79e-07	1.38e-05
Ddx18	538.532	-1.23144	0.276171	-4.45897	8.24e-06	0.000103203
Ddx19a	148.659	-1.63676	0.519499	-3.15064	0.00162913	0.00933638
Ddx21	1367.41	-0.927693	0.206387	-4.49493	6.96e-06	8.87e-05
Ddx24	1597.16	-0.601326	0.208781	-2.88017	0.00397455	0.0196657
Ddx39b	2615.12	-0.423137	0.141051	-2.99989	0.00270075	0.0142896
Ddx3x	3005.34	-1.21069	0.205831	-5.88194	4.05e-09	1.07e-07
Ddx3y	365.829	-8.11368	1.73476	-4.67712	2.91e-06	4.09e-05
Ddx41	682.964	0.638159	0.201563	3.16606	0.0015452	0.00892318
Ddx46	1903.9	-0.701467	0.157523	-4.45311	8.46e-06	0.000105444
Ddx5	17867.8	-0.38111	0.138743	-2.74689	0.00601638	0.0276749
Ddx50	1233.27	-0.930497	0.237108	-3.92436	8.7e-05	0.000792335
Ddx55	361.528	-1.16032	0.250446	-4.63304	3.6e-06	4.94e-05
Ddx59	99.5741	1.95175	0.744778	2.62057	0.0087782	0.0376314
Ddx60	333.45	-1.78895	0.371621	-4.81393	1.48e-06	2.21e-05
Deaf1	395.513	0.696388	0.260437	2.67393	0.00749691	0.0330731
Degs1	917.384	0.610871	0.229115	2.66623	0.00767081	0.0336434
Degs2	243.022	-1.10388	0.360639	-3.06091	0.00220664	0.0120739
Dennd1b	758.307	-0.681315	0.272684	-2.49856	0.01247	0.0498334
Dennd2c	47.2457	-2.71135	0.896061	-3.02585	0.00247932	0.0132603
Dennd2d	2846.54	-0.529474	0.188882	-2.8032	0.00505985	0.0240132
Dennd5a	335.114	1.92587	0.725536	2.65441	0.00794478	0.0346045
Derl2	532.284	1.0791	0.278205	3.87881	0.000104969	0.000928713
Dgat1	520.636	1.5476	0.226363	6.83679	8.1e-12	3.52e-10
Dgkeos	15.6097	-4.71408	1.77737	-2.65228	0.00799497	0.0347796
Dhodh	301.192	-0.941556	0.370364	-2.54225	0.0110142	0.0450693
Dhps	395.005	1.46602	0.447739	3.27427	0.00105934	0.00657347
Dhrs3	113.757	2.19136	0.635866	3.44626	0.000568404	0.00390931
Dhrs7	362.312	1.86597	0.324271	5.75437	8.7e-09	2.1e-07
Dhx15	2927.97	-0.689129	0.199258	-3.45848	0.000543241	0.00377063
Dhx32	405.571	-1.11478	0.396453	-2.8119	0.00492501	0.0234716
Dhx34	272.812	1.01973	0.396737	2.57029	0.0101614	0.0422539
Dhx36	825.763	-1.06754	0.291968	-3.65637	0.00025581	0.00198037
Dhx9	489.226	1.20789	0.412698	2.9268	0.00342464	0.0173877
Dido1	560.976	-0.751064	0.25868	-2.90345	0.00369081	0.0184565
Dip2b	925.989	-0.902484	0.327601	-2.75482	0.00587236	0.0271978
Dirc2	667.956	-1.53365	0.408565	-3.75375	0.000174212	0.00142527
Dkc1	1015.21	-1.84979	0.305638	-6.05222	1.43e-09	4.16e-08
Dkkl1	167.424	3.54747	0.625863	5.66812	1.44e-08	3.33e-07
Dleu7	13.4931	-7.463	2.69925	-2.76484	0.0056951	0.0264971
Dlg5	13.0711	6.96663	1.93641	3.59771	0.000321034	0.002404
Dmtf1	1347.68	-1.42629	0.196164	-7.2709	3.57e-13	1.92e-11
Dmxl1	210.084	-1.96638	0.467236	-4.20854	2.57e-05	0.00027322
Dnaja1	3154.18	-1.59882	0.205887	-7.76548	8.13e-15	5.35e-13
Dnaja2	2246.63	-0.624769	0.195141	-3.20162	0.00136655	0.00807338
Dnajb1	1110.58	-0.620669	0.169384	-3.66427	0.000248045	0.00193074
Dnajb11	769.098	0.689411	0.255359	2.69977	0.00693878	0.0311577
Dnajb4	228.207	-2.06354	0.515729	-4.0012	6.3e-05	0.000606557
Dnajb9	740.583	-1.34069	0.208919	-6.41728	1.39e-10	4.83e-09
Dnajc13	491.868	-0.817512	0.256601	-3.18593	0.00144287	0.00844741
Dnajc15	640.536	1.9238	0.297051	6.47631	9.4e-11	3.37e-09
Dnajc4	252.73	1.5633	0.495394	3.15567	0.0016013	0.00919331
Dnase1l1	197.45	2.1747	0.509066	4.27195	1.94e-05	0.000216574
Dnase1l3	28.845	4.07201	0.968049	4.20641	2.59e-05	0.000275587
Dnm2	2432.88	0.630332	0.211819	2.9758	0.00292225	0.0152042
Dnmt1	1340.99	-0.6783	0.202202	-3.35457	0.000794883	0.00518068
Dnmt3a	574.568	-1.42278	0.233696	-6.08817	1.14e-09	3.34e-08
Dntt	234.584	-3.12071	0.381904	-8.17146	3.05e-16	2.41e-14
Dock11	1586.16	-0.909038	0.157689	-5.76476	8.18e-09	1.99e-07
Dock2	3172.15	1.06644	0.144358	7.38752	1.5e-13	8.41e-12
Dock6	8.21751	6.29593	2.21068	2.84796	0.00440011	0.0214078
Dok1	75.5114	2.73249	1.05212	2.59712	0.00940095	0.0397363
Dok2	1299.37	0.862983	0.258226	3.34196	0.000831883	0.00535916
Dot1l	716.802	-1.35311	0.346473	-3.90539	9.41e-05	0.000846316
Dpcd	289.154	1.53631	0.402881	3.81332	0.000137114	0.00115797
Dph1	89.7159	-1.82587	0.687863	-2.65441	0.00794467	0.0346045
Dph6	328.229	-1.07755	0.374543	-2.87698	0.00401495	0.0198044
Dpm2	764.954	0.923247	0.212481	4.34507	1.39e-05	0.000162412
Dpm3	160.883	1.24723	0.385018	3.23941	0.00119779	0.00727066
Dpp4	517.473	0.77625	0.207989	3.73217	0.000189836	0.00153849
Dpp7	125.818	3.0882	0.987565	3.12709	0.00176546	0.0100191
Dpy19l1	228.029	2.30203	0.588728	3.91018	9.22e-05	0.000832652
Dpy30	491.391	-0.841566	0.261367	-3.21986	0.00128254	0.00766534
Dram2	495.404	-1.46121	0.375829	-3.88797	0.000101086	0.000901197
Drosha	583.46	-1.85525	0.431559	-4.29895	1.72e-05	0.000194868
Dse	46.0114	-2.77126	1.02754	-2.69699	0.00699688	0.0313527
Dsel	102.704	-1.99823	0.748679	-2.66901	0.00760763	0.0334121
Dsg2	51.1893	8.93609	1.41359	6.32155	2.59e-10	8.51e-09
Dst	110.374	1.64255	0.579279	2.83551	0.00457521	0.0221337
Dstyk	46.037	-3.76165	0.963386	-3.90461	9.44e-05	0.000848475
Dtnb	336.926	1.14047	0.326208	3.49614	0.000472047	0.00336952
Dtnbp1	416.113	1.29881	0.285508	4.54914	5.39e-06	7.06e-05
Dtwd1	153.244	-1.70304	0.512831	-3.32086	0.000897399	0.00570951
Dtx4	46.4639	6.94129	1.3197	5.25976	1.44e-07	2.66e-06
Dus2	184.171	1.37727	0.406101	3.39145	0.000695227	0.00464693
Dusp1	3239.51	-0.752119	0.133199	-5.64659	1.64e-08	3.72e-07
Dusp10	899.492	-3.48676	0.205438	-16.9723	1.32e-64	1.41e-61
Dusp2	4249.68	-0.581572	0.17688	-3.28794	0.00100923	0.00631137
Dusp5	992.961	-1.35702	0.209345	-6.48222	9.04e-11	3.25e-09
Dusp6	645.89	-1.99404	0.261902	-7.61368	2.66e-14	1.66e-12
Dyrk2	279.936	-1.59279	0.415161	-3.83657	0.000124762	0.0010718
Dyrk3	10.4382	6.6408	2.04144	3.253	0.00114192	0.00700448
Dzip1	308.888	-1.30637	0.394426	-3.31208	0.000926064	0.00586387
E130311K13Rik	47.3541	2.89656	1.11729	2.59248	0.00952867	0.0402098
E2f2	765.769	0.765857	0.179722	4.26135	2.03e-05	0.000224959
E2f3	195.204	-1.31981	0.456026	-2.89416	0.0038017	0.01892
Eaf1	498.122	-1.09004	0.249531	-4.36835	1.25e-05	0.000147919
Ebi3	97.7779	6.68977	0.908781	7.36125	1.82e-13	1.02e-11
Ebp	780.799	0.916559	0.278479	3.29131	0.000997227	0.00624546
Ebpl	238.235	1.82833	0.464406	3.93692	8.25e-05	0.000755234
Ecd	578.034	-0.884449	0.287823	-3.07289	0.00211995	0.0116793
Ech1	1160.56	0.846397	0.264833	3.19597	0.00139362	0.00821437
Echdc2	65.7969	7.38025	1.22768	6.01156	1.84e-09	5.22e-08
Eci1	302.71	1.08436	0.275601	3.93452	8.34e-05	0.000761947
Edem2	569.303	1.98161	0.465327	4.25852	2.06e-05	0.000227427
Edf1	1291.78	0.760967	0.277126	2.74592	0.00603406	0.0277363
Eef1a1	100517	-0.893323	0.15099	-5.91644	3.29e-09	8.82e-08
Eef1b2	24407.8	-0.816651	0.154115	-5.29896	1.16e-07	2.19e-06
Eef1d	1131.14	0.723946	0.264634	2.73565	0.00622575	0.0284745
Eef1g	7864.59	-0.588941	0.161246	-3.65244	0.000259761	0.0020061
Efcab2	10.4078	6.63707	2.12716	3.12015	0.00180756	0.0102389
Egln2	498.617	1.19083	0.308687	3.85773	0.000114445	0.00100286
Ehbp1l1	584.593	2.27642	0.473723	4.80538	1.54e-06	2.29e-05
Ehmt1	968.678	-1.81598	0.22576	-8.04385	8.71e-16	6.45e-14
Ei24	410.383	2.03025	0.331654	6.12158	9.27e-10	2.75e-08
Eif2a	977.591	-0.973303	0.226874	-4.29006	1.79e-05	0.000202118
Eif2ak1	353.837	0.905565	0.307129	2.94848	0.0031934	0.0164092
Eif2ak3	504.722	-2.13189	0.395038	-5.39668	6.79e-08	1.34e-06
Eif2b2	608.492	0.670874	0.257855	2.60175	0.00927497	0.0392815
Eif2d	602.464	0.91989	0.206316	4.45865	8.25e-06	0.000103258
Eif3a	2553.5	-1.27811	0.18574	-6.88117	5.94e-12	2.62e-10
Eif3e	5187.26	-0.833527	0.186491	-4.46953	7.84e-06	9.87e-05
Eif3f	7799.98	0.44927	0.139467	3.22134	0.00127593	0.00763296
Eif3m	3454.27	-0.798402	0.213891	-3.73276	0.000189396	0.00153674
Eif3s6-ps1	67.9227	-1.48149	0.569706	-2.60045	0.00931016	0.0394175
Eif4a-ps4	153.672	-2.06449	0.457842	-4.50917	6.51e-06	8.38e-05
Eif4a1	1489.03	-1.29237	0.238793	-5.4121	6.23e-08	1.23e-06
Eif4a3	2487.4	-0.720897	0.171145	-4.2122	2.53e-05	0.000269724
Eif4b	3552.59	-0.519102	0.12366	-4.19781	2.7e-05	0.00028484
Eif4e	919.798	-0.974574	0.311147	-3.1322	0.001735	0.00987871
Eif4e3	319.94	-1.38948	0.361804	-3.84042	0.000122825	0.00105892
Eif4ebp1	126.932	2.68177	0.795621	3.37066	0.000749872	0.00494006
Eif4ebp2	455.578	-1.41005	0.490869	-2.87256	0.00407155	0.0200296
Eif4enif1	1999.94	-0.789571	0.155319	-5.08355	3.7e-07	6.29e-06
Eif4g2	7044.79	-0.441979	0.129348	-3.41698	0.000633189	0.00429042
Eif4g3	1310.47	-0.991193	0.178362	-5.5572	2.74e-08	5.88e-07
Eif5	2645.14	-0.841539	0.216772	-3.88214	0.000103542	0.000918277
Eif5a	3575.35	0.591101	0.145816	4.05373	5.04e-05	0.000494896
Eif5b	943.314	-1.11079	0.198911	-5.58437	2.35e-08	5.09e-07
Elavl1	1312.41	-1.23393	0.220996	-5.58352	2.36e-08	5.1e-07
Elf1	1063.11	-0.504879	0.181093	-2.78796	0.0053041	0.0249353
Elk4	2142.11	-1.0259	0.156863	-6.54009	6.15e-11	2.33e-09
Ell2	77.2942	3.5799	1.37086	2.61142	0.00901668	0.0384052
Elmo1	867.469	0.866047	0.340602	2.54269	0.0110002	0.0450263
Elof1	292.486	1.00838	0.389208	2.59086	0.00957356	0.0403594
Elovl1	591.167	1.52313	0.374326	4.06898	4.72e-05	0.000468539
Elovl5	1574.93	0.553948	0.181175	3.05753	0.00223167	0.0121849
Emc2	464.221	0.759506	0.283812	2.67609	0.00744869	0.0329397
Emc4	618.212	0.75924	0.250342	3.03281	0.00242292	0.0129803
Emd	316.15	1.65213	0.408101	4.04835	5.16e-05	0.000505546
Eme2	107.225	1.48846	0.457706	3.25201	0.00114594	0.00702241
Emg1	4058.71	-1.4255	0.141637	-10.0645	7.93e-24	1.37e-21
Emid1	60.8882	-3.29572	0.77462	-4.25462	2.09e-05	0.000230431
Emilin1	29.8746	-2.37861	0.884434	-2.68942	0.00715763	0.0319168
Emilin2	6.70234	6.0029	2.32966	2.57673	0.00997392	0.0417316
Eml2	14.5729	4.28381	1.35728	3.15617	0.00159858	0.00918591
Eml3	851.888	1.83445	0.227617	8.05935	7.67e-16	5.75e-14
Eml5	175.843	-2.16696	0.456678	-4.74505	2.08e-06	3.03e-05
Emp1	145.736	5.63974	0.716948	7.86632	3.65e-15	2.53e-13
Emp3	2859.44	1.67194	0.258348	6.47169	9.69e-11	3.44e-09
Enc1	493.521	-2.67402	0.348402	-7.67511	1.65e-14	1.05e-12
Endod1	674.135	3.5411	1.25984	2.81076	0.0049424	0.0235457
Eng	41.2541	-3.35918	1.10319	-3.04497	0.00232703	0.0125823
Enpp1	121.115	2.26662	0.6699	3.38352	0.000715618	0.00475102
Enpp4	101.526	-1.90108	0.588615	-3.22975	0.00123898	0.00746414
Enthd1	6.40197	5.93621	2.31901	2.55981	0.0104731	0.0432973
Entpd1	278.131	1.48061	0.340902	4.3432	1.4e-05	0.000163356
Epb4.1l4a	7.06054	6.07766	2.2519	2.6989	0.00695694	0.0312173
Epc1	814.624	-0.673589	0.253364	-2.65858	0.00784704	0.0342523
Epc2	498.675	-0.983479	0.290331	-3.38745	0.000705467	0.00469579
Epha3	9.52114	6.50826	2.06271	3.1552	0.00160387	0.00920393
Ephx1	1356.05	-0.778139	0.160429	-4.85036	1.23e-06	1.87e-05
Ephx4	12.3335	-6.35532	2.4336	-2.61149	0.00901493	0.0384052
Eprs	1041.08	-1.22814	0.360853	-3.40345	0.000665404	0.00448029
Eps8l1	160.381	3.20581	1.06358	3.01418	0.00257676	0.0137185
Ercc4	226.034	1.36213	0.456036	2.98689	0.00281832	0.0147812
Ercc5	648.258	-1.50167	0.333745	-4.49947	6.81e-06	8.72e-05
Ergic3	1036.23	0.859429	0.249273	3.44775	0.000565282	0.0038941
Eri1	457.026	0.881508	0.300151	2.93688	0.00331533	0.0169396
Ermp1	427.776	1.25748	0.2615	4.8087	1.52e-06	2.26e-05
Ero1l	304.965	1.37265	0.341144	4.02368	5.73e-05	0.000558149
Errfi1	54.6122	2.16356	0.771176	2.80553	0.00502332	0.0238691
Esm1	22.565	4.25597	1.63744	2.59916	0.00934527	0.039527
Espl1	97.1199	2.11747	0.786502	2.69227	0.00709679	0.0317117
Esr1	7.31311	-6.57516	2.30578	-2.8516	0.00435004	0.0211956
Esyt1	3065.25	1.49844	0.20202	7.41726	1.2e-13	6.81e-12
Etfb	826.102	1.38669	0.204913	6.76721	1.31e-11	5.45e-10
Etnk1	2178.49	-1.61928	0.184844	-8.76024	1.95e-18	2.01e-16
Ets1	7600.89	-0.86292	0.137941	-6.2557	3.96e-10	1.26e-08
Ets2	756.116	-2.43795	0.282118	-8.64162	5.54e-18	5.59e-16
Etv5	120.835	-1.95504	0.711943	-2.74606	0.00603153	0.0277346
Evl	601.228	-1.70746	0.227628	-7.50108	6.33e-14	3.72e-12
Ewsr1	1972.31	-0.572154	0.210276	-2.72097	0.00650906	0.0295594
Exd2	498.935	-1.19924	0.318701	-3.76289	0.000167964	0.00138002
Exoc1	536.565	0.667763	0.255141	2.61723	0.00886469	0.0378944
Exoc5	899.326	-1.03709	0.241726	-4.29035	1.78e-05	0.000202028
Ext1	689.248	-1.97856	0.307494	-6.43446	1.24e-10	4.38e-09
Ezh2	1120.93	-0.600432	0.206803	-2.9034	0.0036913	0.0184565
Ezr	3895.99	-0.678646	0.17686	-3.83719	0.00012445	0.00107077
F13a1	69.0619	-7.93118	1.46406	-5.41725	6.05e-08	1.21e-06
F2r	278.211	1.71149	0.342465	4.99755	5.81e-07	9.49e-06
F2rl1	52.554	4.39206	0.914444	4.80298	1.56e-06	2.32e-05
F2rl3	56.0635	2.78346	0.987828	2.81776	0.00483603	0.0230905
F730043M19Rik	176.144	5.79273	1.90852	3.03519	0.00240383	0.0129104
Faah	1580.75	1.10194	0.18493	5.95866	2.54e-09	7.03e-08
Fabp5	421.734	1.12532	0.366045	3.07426	0.00211027	0.011641
Fahd2a	120.563	2.0597	0.489178	4.21053	2.55e-05	0.000271278
Fam102b	328.007	-2.14575	0.397944	-5.39209	6.96e-08	1.37e-06
Fam103a1	541.665	-0.740532	0.294869	-2.51139	0.0120257	0.0483747
Fam107b	4062.69	0.582306	0.20792	2.80062	0.00510044	0.0241461
Fam109b	7.43396	6.15304	2.40835	2.55488	0.0106225	0.0438021
Fam110a	111.015	3.5797	0.73194	4.8907	1e-06	1.55e-05
Fam114a2	1488.97	-0.828827	0.192207	-4.31216	1.62e-05	0.000184393
Fam129a	875.579	2.07258	0.559402	3.705	0.000211393	0.00168956
Fam129b	129.5	9.31127	1.25926	7.39424	1.42e-13	8.07e-12
Fam134b	1952.22	-1.02532	0.181789	-5.64013	1.7e-08	3.84e-07
Fam169b	1229.58	1.0122	0.180772	5.59933	2.15e-08	4.72e-07
Fam173a	759.407	1.74062	0.292611	5.9486	2.7e-09	7.38e-08
Fam175a	295.924	-1.188	0.272949	-4.35248	1.35e-05	0.000157884
Fam178a	526.924	-1.00268	0.246894	-4.06116	4.88e-05	0.000482286
Fam185a	81.0664	3.58788	0.965935	3.71441	0.000203679	0.00163197
Fam193b	859.244	1.0265	0.216644	4.73818	2.16e-06	3.13e-05
Fam199x	204.277	-2.18202	0.373626	-5.84012	5.22e-09	1.32e-07
Fam208b	384.107	-1.57931	0.300543	-5.25485	1.48e-07	2.72e-06
Fam20a	52.9228	8.98405	1.38547	6.48448	8.9e-11	3.22e-09
Fam21	464.208	-0.632532	0.224594	-2.81634	0.00485749	0.0231843
Fam210b	99.9549	2.91577	0.602982	4.83558	1.33e-06	2.01e-05
Fam212a	53.6615	-3.67045	1.14655	-3.20129	0.00136813	0.00807898
Fam212b	47.8538	4.25423	1.07249	3.96669	7.29e-05	0.00068096
Fam214b	154.482	2.23796	0.49931	4.48211	7.39e-06	9.36e-05
Fam219a	25.6271	4.55376	1.12951	4.03161	5.54e-05	0.0005417
Fam43a	23.3804	2.5872	0.959557	2.69625	0.00701259	0.0313954
Fam46a	171.557	1.23332	0.446085	2.76477	0.00569626	0.0264971
Fam46c	1037.18	0.640732	0.219623	2.91742	0.00352943	0.017835
Fam49b	3442.24	-1.05594	0.249923	-4.22506	2.39e-05	0.000256703
Fam57a	37.0321	6.68149	1.32067	5.05917	4.21e-07	7.08e-06
Fam63a	142.034	1.27028	0.352525	3.60338	0.000314104	0.00236038
Fam63b	1042.75	-1.12731	0.265733	-4.24225	2.21e-05	0.000241402
Fam76a	488.773	-1.48562	0.275493	-5.39259	6.94e-08	1.37e-06
Fam83d	137.373	-2.38115	0.598776	-3.9767	6.99e-05	0.000657268
Fam83h	8.6398	6.36867	2.10406	3.02685	0.00247117	0.0132238
Fam89a	71.1329	1.56894	0.556562	2.81898	0.00481762	0.0230337
Fam96b	397.765	1.03461	0.28911	3.57861	0.000345425	0.0025627
Fam98a	207.139	1.61563	0.344746	4.68644	2.78e-06	3.93e-05
Farp1	143.711	4.67712	0.890852	5.25016	1.52e-07	2.78e-06
Fars2	180.397	1.42389	0.369688	3.85161	0.000117345	0.00101853
Farsa	621.361	1.75149	0.470107	3.72573	0.000194748	0.00156826
Fasl	507.393	2.18454	0.485698	4.49774	6.87e-06	8.78e-05
Fasn	477.482	0.931198	0.214915	4.33286	1.47e-05	0.000169991
Fau	8710.69	0.639821	0.224153	2.8544	0.00431181	0.021054
Fbl	924.3	-0.592792	0.215631	-2.74911	0.00597571	0.0275372
Fbln2	13.104	6.96961	1.87723	3.71272	0.000205043	0.00164188
Fbrsl1	75.5331	1.41378	0.480378	2.94306	0.00324983	0.0166584
Fbxl2	9.91739	6.568	2.02057	3.25057	0.00115175	0.00704284
Fbxl3	978.239	-0.726537	0.253231	-2.86907	0.00411682	0.0202058
Fbxl5	689.022	-1.01594	0.343147	-2.96065	0.00306995	0.0158725
Fbxo11	1211.27	-0.777147	0.298426	-2.60416	0.00921003	0.0390839
Fbxo17	202.767	-0.965828	0.36083	-2.67669	0.00743543	0.0329038
Fbxo3	545.018	0.664056	0.25745	2.57936	0.00989844	0.0414835
Fbxo33	1548.97	-1.56682	0.23342	-6.71245	1.91e-11	7.72e-10
Fbxo4	106.868	1.57532	0.613978	2.56576	0.0102951	0.042699
Fbxo44	56.2973	4.15693	1.30625	3.18233	0.00146096	0.00852724
Fbxo6	434.316	0.926026	0.368066	2.51593	0.011872	0.0478941
Fbxo7	364.364	0.960149	0.372198	2.57967	0.00988937	0.041459
Fbxw11	944.156	-0.953057	0.331409	-2.87577	0.00403042	0.0198654
Fbxw17	178.938	2.2551	0.687653	3.27942	0.00104021	0.00647038
Fcho1	750.895	2.08348	0.399555	5.21449	1.84e-07	3.31e-06
Fchsd2	359.272	-1.0642	0.338955	-3.13966	0.00169145	0.00964611
Fcrla	30.2259	-2.712	0.823127	-3.29475	0.000985095	0.00617853
Fem1c	437.234	-1.82138	0.443043	-4.11107	3.94e-05	0.000401667
Fes	65.7253	3.79045	0.734654	5.1595	2.48e-07	4.32e-06
Fgf13	106.279	-5.12761	0.978262	-5.24155	1.59e-07	2.91e-06
Fgl2	373.687	1.78317	0.395847	4.50468	6.65e-06	8.53e-05
Fibp	413.346	1.24408	0.374344	3.32337	0.000889384	0.00566414
Fkbp3	823.22	-0.79593	0.309657	-2.57036	0.0101594	0.0422539
Fkbp8	1471.1	0.935963	0.255669	3.66084	0.000251388	0.00195321
Fkrp	241.127	1.36621	0.306465	4.45795	8.27e-06	0.000103394
Flad1	342.572	1.41547	0.542865	2.6074	0.00912334	0.0387803
Flii	1206.98	0.886097	0.311289	2.84654	0.00441976	0.0214708
Flna	5807.55	0.921786	0.17285	5.33288	9.67e-08	1.86e-06
Flnb	330.436	1.24241	0.412402	3.01262	0.00259005	0.0137835
Flot1	570.681	1.12267	0.201456	5.57281	2.51e-08	5.4e-07
Flywch2	12.15	6.8602	1.91641	3.57971	0.000343969	0.00255486
Fmnl1	521.897	-1.07623	0.301373	-3.57108	0.000355519	0.00262998
Fmr1	632.937	-1.04268	0.299758	-3.47839	0.000504428	0.00354414
Fn3k	11.6881	-7.25246	1.93957	-3.73921	0.0001846	0.00150068
Fnbp1	2376.26	0.735498	0.148938	4.9383	7.88e-07	1.25e-05
Fnbp1l	26.8727	-6.66963	2.05942	-3.2386	0.00120119	0.00728789
Fndc3a	519.132	-1.13861	0.240616	-4.73207	2.22e-06	3.2e-05
Fnta	630.958	1.07145	0.268423	3.99163	6.56e-05	0.00062688
Fntb	261.044	-1.41172	0.342203	-4.12539	3.7e-05	0.000379587
Fopnl	807.032	-1.04738	0.230478	-4.54439	5.51e-06	7.2e-05
Fos	2940.86	-1.50374	0.197114	-7.62881	2.37e-14	1.49e-12
Fosb	285.228	1.87653	0.612282	3.06481	0.0021781	0.0119483
Foxn3	241.461	-1.53542	0.414954	-3.70022	0.000215417	0.00171426
Foxo1	4138.11	-1.19713	0.130337	-9.18487	4.12e-20	5.03e-18
Foxp1	1723.43	-2.06644	0.155705	-13.2715	3.39e-40	1.32e-37
Foxp3	1267.84	2.99035	0.288275	10.3732	3.28e-25	6.28e-23
Frat2	565.767	-2.83862	0.263066	-10.7905	3.82e-27	8.89e-25
Frmd5	41.2956	3.59907	1.41363	2.54597	0.0108974	0.0446911
Frmd6	429.708	-1.56931	0.268358	-5.84784	4.98e-09	1.28e-07
Fth1	9912.02	-0.517744	0.155065	-3.33889	0.000841146	0.00540526
Fubp1	1413.89	-1.20857	0.18292	-6.60711	3.92e-11	1.52e-09
Fuca2	363.493	1.18571	0.452069	2.62286	0.00871963	0.0374241
Fundc2	460.573	0.883592	0.26897	3.28509	0.0010195	0.00635912
Furin	109.642	1.36775	0.499693	2.73717	0.00619694	0.0283627
Fut7	96.8246	7.07	0.929236	7.6084	2.78e-14	1.71e-12
Fuz	24.4973	4.20228	1.19493	3.51675	0.000436859	0.00313755
Fxr2	223.109	-0.925253	0.304677	-3.03683	0.00239077	0.0128672
Fxyd5	7425.86	1.10493	0.19658	5.62079	1.9e-08	4.22e-07
Fyn	4317.53	-0.418224	0.135742	-3.08102	0.0020629	0.011419
Fyttd1	424.243	-1.07239	0.328133	-3.26814	0.00108257	0.00669493
Fzr1	713.42	1.65416	0.522685	3.16474	0.00155221	0.00894753
G0s2	37.4994	-4.41392	1.71252	-2.57745	0.00995322	0.0416858
G3bp1	1815.99	-0.992623	0.169218	-5.86595	4.47e-09	1.17e-07
G3bp2	1480.99	-0.715747	0.265942	-2.69136	0.00711615	0.031765
G6pc3	366.5	1.80356	0.389255	4.63336	3.6e-06	4.93e-05
Gabarap	1091.27	0.730316	0.189983	3.84411	0.000120988	0.0010459
Gabbr1	522.957	1.7352	0.325638	5.32861	9.9e-08	1.9e-06
Gabpb2	941.997	0.862294	0.321354	2.68331	0.00728971	0.0323706
Gadd45a	198.911	-2.4508	0.384105	-6.38055	1.76e-10	5.98e-09
Gadd45b	688.159	0.755472	0.243194	3.10646	0.00189342	0.0106184
Gale	161.165	1.49871	0.473905	3.16247	0.00156437	0.00901357
Galns	129.772	1.71781	0.663476	2.58911	0.00962252	0.0405259
Galnt14	9.12747	6.44922	2.22358	2.90037	0.0037272	0.0186157
Galnt6	619.91	0.52174	0.207386	2.51579	0.0118767	0.0478954
Gapvd1	1588.68	-1.32278	0.264536	-5.00038	5.72e-07	9.38e-06
Gars	1156.92	0.608836	0.218402	2.78769	0.00530856	0.0249471
Gas8	28.468	3.27739	0.887388	3.6933	0.000221364	0.0017572
Gata3	1559.72	-0.906547	0.223565	-4.05495	5.01e-05	0.00049336
Gatad2a	974.975	1.23134	0.252038	4.88552	1.03e-06	1.59e-05
Gatsl3	283.521	1.68071	0.365036	4.60423	4.14e-06	5.57e-05
Gbp3	454.154	1.99627	0.283219	7.04849	1.81e-12	8.49e-11
Gbp8	2488.22	0.50536	0.172445	2.93056	0.00338355	0.0172268
Gcat	70.1377	3.70931	1.12838	3.2873	0.00101152	0.00632265
Gcnt1	75.6551	3.20303	0.610068	5.25028	1.52e-07	2.78e-06
Gde1	858.131	-0.639723	0.187128	-3.41864	0.000629343	0.00426888
Gdi1	795.888	1.00981	0.252593	3.99776	6.39e-05	0.000614203
Gga2	155.008	-1.69232	0.503143	-3.3635	0.000769604	0.00504414
Ggnbp2	2405.5	-0.559478	0.159559	-3.50641	0.000454201	0.00325481
Ggta1	181.427	1.51236	0.53203	2.84263	0.00447432	0.0217029
Gid4	425.579	-1.35253	0.312457	-4.32869	1.5e-05	0.000172469
Gigyf1	128.13	-1.46668	0.496777	-2.95239	0.00315327	0.0162479
Gimap1	2066.23	1.08003	0.197597	5.46582	4.61e-08	9.3e-07
Gimap1os	370.137	-0.730426	0.252839	-2.8889	0.00386595	0.0192024
Gimap3	1396.25	2.41908	0.276459	8.75024	2.13e-18	2.18e-16
Gimap4	5718.08	0.838146	0.135375	6.19129	5.97e-10	1.83e-08
Gimap7	631.592	2.32302	0.49371	4.70523	2.54e-06	3.62e-05
Gk5	37.6824	-3.19711	0.990337	-3.22831	0.00124526	0.0074914
Gldc	30.2984	8.17934	1.51012	5.41635	6.08e-08	1.21e-06
Glg1	1167.43	-1.16847	0.311297	-3.75356	0.000174341	0.00142542
Glipr1	783.324	0.631922	0.23372	2.70375	0.00685609	0.0308837
Glipr2	1794.06	3.9318	0.278908	14.0971	3.95e-45	2.03e-42
Glis2	16.5423	5.54793	1.63638	3.39038	0.000697969	0.00465797
Glrx	796.109	2.07193	0.291505	7.10769	1.18e-12	5.8e-11
Glrx3	1276.72	-0.686042	0.173844	-3.94631	7.94e-05	0.000730497
Gls	1034.11	0.755901	0.279347	2.70596	0.0068108	0.0307337
Gltscr1	191.576	-1.63221	0.400022	-4.08029	4.5e-05	0.000450854
Glul	154.175	1.3163	0.481563	2.7334	0.00626849	0.0286088
Glyctk	83.3725	1.2521	0.479898	2.6091	0.00907804	0.0386261
Glyr1	749.405	-1.44384	0.206902	-6.97838	2.99e-12	1.37e-10
Gm10052	79.0602	-1.79743	0.590007	-3.04646	0.00231557	0.0125361
Gm10073	984.896	-0.684812	0.223498	-3.06406	0.00218356	0.0119696
Gm10080	162.511	1.18694	0.426072	2.78576	0.00534021	0.0250683
Gm10250	378.175	0.742588	0.268445	2.76625	0.00567045	0.0263962
Gm10335	98.4641	-1.12284	0.421212	-2.66573	0.00768211	0.0336797
Gm10709	140.865	-1.30127	0.459726	-2.83054	0.00464693	0.0223821
Gm10767	10.1269	6.59755	2.01198	3.27913	0.00104126	0.0064738
Gm11212	13.2862	6.00699	1.76304	3.40717	0.000656406	0.00442669
Gm11346	812.763	-1.0944	0.284474	-3.84709	0.00011953	0.00103469
Gm11400	45.4768	4.85625	0.860234	5.64527	1.65e-08	3.74e-07
Gm11454	20.4394	4.41347	1.30957	3.37018	0.000751203	0.00494035
Gm11738	8.34651	-5.7845	2.10424	-2.74897	0.00597831	0.0275393
Gm12034	90.8447	-1.66453	0.512674	-3.24676	0.00116726	0.00711376
Gm12216	210.734	2.25616	0.438314	5.14737	2.64e-07	4.58e-06
Gm13456	1620.67	-1.02352	0.203569	-5.02791	4.96e-07	8.22e-06
Gm13684	22.4959	5.88168	1.5921	3.6943	0.000220492	0.00175137
Gm14005	93.1711	6.94473	0.982017	7.07191	1.53e-12	7.31e-11
Gm14167	23.081	2.90167	1.01915	2.84715	0.00441121	0.0214455
Gm14326	22.6667	3.41093	1.31361	2.59662	0.00941472	0.0397683
Gm14966	8.55845	5.36035	2.05224	2.61195	0.00900277	0.0383823
Gm15232	10.3249	6.6257	1.97659	3.35208	0.000802061	0.0052089
Gm15387	28.0345	-2.43119	0.844397	-2.8792	0.00398681	0.0197187
Gm15440	73.7963	2.37738	0.770615	3.08505	0.00203519	0.0112998
Gm15501	246.042	-0.910962	0.359913	-2.53106	0.0113719	0.0462808
Gm15542	151.609	-1.80858	0.4634	-3.90284	9.51e-05	0.000854087
Gm15675	51.4884	4.86095	0.91792	5.29561	1.19e-07	2.23e-06
Gm15708	191.33	-3.51869	0.602054	-5.84448	5.08e-09	1.3e-07
Gm15800	669.071	-0.792005	0.218512	-3.62453	0.000289489	0.00220514
Gm15927	7.35938	6.13681	2.22906	2.75309	0.00590356	0.0272931
Gm16213	9.11727	6.4461	2.13267	3.02255	0.00250653	0.0133922
Gm16214	10.0106	6.58202	2.02672	3.24762	0.00116376	0.00709773
Gm16286	978.342	0.921886	0.268142	3.43805	0.000585919	0.0040104
Gm16580	79.0677	-1.55177	0.615087	-2.52285	0.0116407	0.0472111
Gm16638	7.29782	6.12492	2.2185	2.76083	0.00576544	0.0267703
Gm17296	68.4403	-3.498	1.24091	-2.81891	0.00481874	0.0230337
Gm17455	44.9859	-7.38488	1.52003	-4.85837	1.18e-06	1.8e-05
Gm20717	10.278	5.63476	1.89577	2.97229	0.0029559	0.0153357
Gm21957	120.917	-1.53739	0.426317	-3.60622	0.000310687	0.00234115
Gm21974	183.147	-1.37326	0.485202	-2.83028	0.00465067	0.0223889
Gm21988	903.181	1.05413	0.225686	4.67077	3e-06	4.2e-05
Gm2a	1836.61	1.41038	0.166366	8.47756	2.3e-17	2.2e-15
Gm4202	21.2605	-3.97957	1.11486	-3.56955	0.000357593	0.00264227
Gm4204	427.279	-0.601106	0.237487	-2.53111	0.0113702	0.0462808
Gm4759	59.0633	-2.41509	0.686434	-3.51832	0.000434295	0.00312436
Gm4841	77.4611	9.53307	1.33109	7.16188	7.96e-13	4.02e-11
Gm4955	1505.95	-1.65764	0.181746	-9.12063	7.47e-20	8.78e-18
Gm4956	376.139	1.54083	0.334333	4.60866	4.05e-06	5.46e-05
Gm5127	14.1985	7.08541	1.83856	3.85378	0.000116306	0.00101363
Gm5141	40.9965	-5.18875	1.17011	-4.43441	9.23e-06	0.000113371
Gm5518	85.8874	-1.83542	0.469288	-3.91107	9.19e-05	0.000830766
Gm5526	199.145	0.96446	0.379067	2.5443	0.0109496	0.0448622
Gm561	55.7161	1.9935	0.618383	3.22373	0.00126533	0.0075837
Gm5611	64.3674	-1.92483	0.520053	-3.70122	0.000214564	0.00170957
Gm6136	1273.03	-0.705363	0.171663	-4.10899	3.97e-05	0.000404982
Gm6169	67.6021	1.60933	0.501258	3.21059	0.00132463	0.00789116
Gm6457	14.4718	-3.08587	1.12247	-2.74919	0.00597435	0.0275372
Gm6467	60.8195	1.5182	0.540393	2.80944	0.00496271	0.0236337
Gm6485	101.929	-1.30424	0.413111	-3.15713	0.00159331	0.00916387
Gm6807	144.605	-1.04373	0.399234	-2.61433	0.00894036	0.0381416
Gm6969	264.953	-1.20737	0.297077	-4.06416	4.82e-05	0.000476486
Gm7658	364.818	-0.780629	0.295633	-2.64053	0.00827764	0.035839
Gm7665	53.4211	2.24877	0.880037	2.55532	0.0106091	0.0437609
Gm7964	382.177	-0.934928	0.293495	-3.1855	0.00144502	0.00845513
Gm8129	185.6	1.31739	0.471621	2.79332	0.00521695	0.0246249
Gm8369	241.617	3.06532	0.523301	5.85766	4.69e-09	1.22e-07
Gm8430	657.127	-1.28061	0.33509	-3.82168	0.000132548	0.00112785
Gm8482	12.9487	6.95244	1.86422	3.7294	0.000191935	0.00154853
Gm8818	21.6303	7.69334	1.66427	4.62265	3.79e-06	5.16e-05
Gm9085	17.9351	-4.90197	1.6843	-2.9104	0.0036097	0.0181474
Gm9387	9.71975	-5.17487	1.95997	-2.64028	0.00828369	0.0358531
Gm9493	308.598	-1.42044	0.308817	-4.59962	4.23e-06	5.68e-05
Gm9800	218.195	-2.05236	0.335093	-6.12473	9.08e-10	2.71e-08
Gm9843	472.805	0.974784	0.318612	3.05947	0.00221728	0.0121222
Gmppa	412.4	0.809925	0.263027	3.07924	0.00207527	0.0114627
Gna11	318.996	1.63973	0.481667	3.40428	0.000663386	0.00446905
Gna15	499.078	5.66902	0.374192	15.15	7.58e-52	5.71e-49
Gnai2	2620.96	-0.378762	0.140487	-2.69607	0.0070162	0.0313954
Gnai3	1974.62	-0.470624	0.185287	-2.53998	0.011086	0.0453342
Gnaq	178.606	-1.70014	0.554058	-3.06852	0.00215121	0.0118363
Gnb2	2134.56	0.517959	0.173245	2.98974	0.00279215	0.0146943
Gnb2l1	48444.9	-0.624154	0.143298	-4.35565	1.33e-05	0.0001559
Gnb4	326.273	-1.83763	0.616403	-2.98121	0.00287112	0.0149912
Gne	219.279	1.85347	0.397617	4.66144	3.14e-06	4.38e-05
Gng2	835.846	1.36394	0.237941	5.73224	9.91e-09	2.36e-07
Gnl3	910.717	-0.771547	0.213973	-3.60581	0.000311179	0.00234115
Gnpnat1	363.252	-0.818532	0.250047	-3.27351	0.00106222	0.00658173
Gnptg	568.524	1.40729	0.30549	4.60666	4.09e-06	5.51e-05
Golm1	730.409	2.68802	0.278901	9.63789	5.53e-22	8.34e-20
Gopc	490.114	-0.833002	0.321389	-2.59188	0.00954536	0.040267
Gorab	163.385	-1.18818	0.379349	-3.13215	0.00173533	0.00987871
Gorasp2	980.719	0.724343	0.273266	2.65069	0.00803287	0.0349326
Got1	561.485	-0.700297	0.266348	-2.62926	0.00855711	0.0369243
Got2	727.99	1.0018	0.256006	3.91318	9.11e-05	0.0008247
Gpaa1	471.568	1.79552	0.57621	3.11608	0.00183271	0.0103403
Gpatch11	233.935	1.43629	0.469594	3.05859	0.00222383	0.0121524
Gpbp1	1459.9	-1.36361	0.200426	-6.80358	1.02e-11	4.35e-10
Gpbp1l1	208.41	-2.04338	0.354487	-5.76431	8.2e-09	1.99e-07
Gpc1	75.4219	1.595	0.622581	2.56192	0.0104096	0.0430766
Gpr125	11.676	-7.25221	2.61848	-2.76962	0.00561211	0.0261627
Gpr132	236.29	-0.925706	0.35855	-2.58181	0.00982848	0.0412308
Gpr146	967.38	-1.52773	0.349265	-4.37413	1.22e-05	0.000144858
Gpr15	164.755	10.6222	1.27749	8.31491	9.18e-17	7.8e-15
Gpr153	39.4104	-9.00869	1.54035	-5.84846	4.96e-09	1.28e-07
Gpr160	34.8358	7.41123	1.44455	5.13046	2.89e-07	4.98e-06
Gpr171	843.258	-1.10361	0.253536	-4.35289	1.34e-05	0.000157732
Gpr180	378.707	-1.08192	0.393299	-2.75089	0.00594339	0.0274277
Gpr55	8.28497	6.3094	2.17237	2.90438	0.00367982	0.0184134
Gpr68	518.907	3.01062	0.329491	9.13719	6.41e-20	7.75e-18
Gpr89	123.649	1.42884	0.506062	2.82345	0.004751	0.0227608
Gpr97	364.725	-2.08987	0.492072	-4.24708	2.17e-05	0.000237302
Gps2	492.906	1.70189	0.476629	3.57069	0.000356045	0.00263235
Gramd1b	558.396	0.877948	0.287993	3.0485	0.00229983	0.0124822
Gramd1c	30.8709	4.29429	1.39063	3.08802	0.00201493	0.0111921
Gramd4	536.409	0.967881	0.314441	3.0781	0.00208323	0.0115017
Grap	1746.49	0.987725	0.146896	6.72395	1.77e-11	7.2e-10
Grb2	736.225	0.76241	0.247477	3.08073	0.00206496	0.0114249
Grhpr	212.135	-1.17319	0.403121	-2.91028	0.00361108	0.0181474
Grina	1417.57	1.05296	0.264149	3.98624	6.71e-05	0.000637009
Grn	347.791	1.83083	0.258088	7.09382	1.3e-12	6.31e-11
Gsap	276.402	1.42368	0.4048	3.517	0.00043645	0.00313637
Gse1	77.8278	-2.08024	0.781884	-2.66055	0.00780134	0.0341225
Gsk3b	1190.08	-1.2468	0.237933	-5.24015	1.6e-07	2.93e-06
Gsn	605.548	-2.21924	0.28751	-7.71883	1.17e-14	7.64e-13
Gspt1	1238.92	-0.933268	0.284967	-3.275	0.0010566	0.00656282
Gsta4	68.0087	-2.97195	0.914472	-3.24991	0.00115443	0.00705424
Gstt3	21.1105	6.68398	1.63049	4.09938	4.14e-05	0.00041884
Gtf2a2	1540.01	-0.860341	0.235678	-3.6505	0.000261733	0.00201769
Gtf2b	883.165	-0.539877	0.176922	-3.0515	0.00227705	0.0123851
Gtf2i	3605.84	-0.689223	0.136566	-5.0468	4.49e-07	7.49e-06
Gtf2ird1	316.981	-3.80355	0.347906	-10.9327	8.04e-28	1.95e-25
Gtpbp4	809.948	-1.22326	0.27708	-4.41484	1.01e-05	0.000123066
Gtse1	78.0973	2.38799	0.620878	3.84616	0.000119985	0.00103793
Gypc	328.695	-0.900206	0.30258	-2.9751	0.00292888	0.0152264
Gzma	207.033	3.1678	0.795211	3.98359	6.79e-05	0.000641293
Gzmb	1673.28	1.74312	0.362188	4.81274	1.49e-06	2.22e-05
H2-D1	36280.7	1.07835	0.172642	6.24616	4.21e-10	1.32e-08
H2-Eb1	115.603	3.43938	1.21723	2.82558	0.00471955	0.0226534
H2-K1	50656.8	1.33256	0.13974	9.536	1.48e-21	2.07e-19
H2-K2	249.979	1.21146	0.394235	3.07292	0.00211972	0.0116793
H2-Q2	138.615	-2.89054	0.469632	-6.15491	7.51e-10	2.28e-08
H2-Q5	395.775	2.64949	0.464022	5.70983	1.13e-08	2.67e-07
H2-Q6	2129	2.80928	0.347832	8.07652	6.66e-16	5.06e-14
H2-Q7	3977.92	1.86772	0.260539	7.16868	7.57e-13	3.84e-11
H3f3a	2475.84	-1.61645	0.172403	-9.37601	6.85e-21	8.87e-19
H3f3b	13687.8	-1.33379	0.190167	-7.01379	2.32e-12	1.07e-10
H3f3c	268.7	-1.2429	0.33981	-3.65763	0.000254557	0.00197305
Haao	21.5168	4.45771	1.48354	3.00478	0.00265771	0.0140968
Habp4	146.493	2.43271	0.7019	3.46589	0.000528471	0.00368406
Hadha	449.752	0.859782	0.258327	3.32826	0.000873892	0.00558211
Haghl	71.0286	1.64623	0.609331	2.7017	0.00689862	0.0310238
Hat1	712.968	-0.832308	0.25938	-3.20884	0.00133274	0.00793208
Haus2	241.42	-1.59928	0.322229	-4.96318	6.93e-07	1.12e-05
Havcr2	132.842	6.09154	0.747854	8.14536	3.78e-16	2.94e-14
Hbp1	1759.48	-0.930384	0.178377	-5.21584	1.83e-07	3.31e-06
Hbs1l	820.174	0.836928	0.244493	3.42311	0.000619087	0.00421268
Hcfc1	1911.57	-0.810223	0.167847	-4.82715	1.39e-06	2.08e-05
Hcst	1477.49	1.40046	0.221184	6.33167	2.43e-10	8.01e-09
Hdac3	887.38	-1.28682	0.261466	-4.92156	8.59e-07	1.35e-05
Hdac4	361.3	-1.79082	0.2973	-6.02364	1.71e-09	4.91e-08
Hdac5	274.617	1.11474	0.348932	3.19473	0.00139963	0.00824599
Hdac7	1898.03	-0.604505	0.171824	-3.51817	0.000434534	0.00312436
Hdac8	58.4916	-1.83065	0.684277	-2.67531	0.0074661	0.0330053
Hdhd2	269.955	-1.02087	0.325562	-3.13571	0.00171437	0.00976807
Heca	504.651	-1.26675	0.346381	-3.6571	0.000255086	0.00197596
Hectd1	1756.78	-0.844242	0.172871	-4.88366	1.04e-06	1.6e-05
Hectd3	355.613	1.59195	0.595731	2.67227	0.00753395	0.0332022
Heg1	587.771	1.14034	0.331645	3.43843	0.000585096	0.00400691
Henmt1	17.8406	-4.56116	1.63932	-2.78235	0.00539662	0.025296
Herc2	1007.44	-1.08471	0.273792	-3.96179	7.44e-05	0.000691517
Hes6	231.09	1.34902	0.493574	2.73317	0.00627272	0.0286179
Hexa	808.085	-0.817306	0.267925	-3.05051	0.00228456	0.0124155
Hgsnat	383.572	1.15181	0.280505	4.10621	4.02e-05	0.000409223
Hhex	55.1335	-2.83232	0.838648	-3.37725	0.000732157	0.00485077
Hibadh	572.284	-0.768579	0.198301	-3.87582	0.000106267	0.00093696
Hic1	60.139	3.13317	1.13953	2.74953	0.00596805	0.0275316
Hif1a	973.43	1.26265	0.245271	5.14797	2.63e-07	4.57e-06
Hint1	1394.69	0.978444	0.252906	3.86881	0.00010937	0.000959699
Hip1	86.3036	2.31586	0.847118	2.73382	0.00626052	0.0285826
Hip1r	439.445	3.18231	1.08662	2.92863	0.00340456	0.0173132
Hipk2	77.5674	2.198	0.496048	4.43103	9.38e-06	0.000114945
Hipk3	1170.73	-1.19183	0.19416	-6.13841	8.33e-10	2.51e-08
Hist1h1b	26.5943	-3.31222	1.27967	-2.58834	0.00964392	0.0405972
Hivep3	772.424	-3.39361	0.257516	-13.1782	1.17e-39	4.41e-37
Hjurp	1805.99	-0.634564	0.195951	-3.23838	0.0012021	0.00728993
Hmg20b	92.2081	-2.91787	0.528104	-5.52519	3.29e-08	6.91e-07
Hmga1	149.949	-1.82864	0.474121	-3.85691	0.00011483	0.00100417
Hmgb1	1322.41	-1.28241	0.225726	-5.68125	1.34e-08	3.09e-07
Hmgb2	2288.21	-0.660594	0.196229	-3.36645	0.000761429	0.00499822
Hmgn1	2003.24	-2.0654	0.195925	-10.5418	5.54e-26	1.11e-23
Hmgn2	1604.57	-0.945931	0.184248	-5.134	2.84e-07	4.9e-06
Hn1	3654.17	0.410306	0.12876	3.1866	0.00143955	0.00844236
Hnrnpa1	1594.1	-2.00726	0.22117	-9.07564	1.13e-19	1.29e-17
Hnrnpa3	981.758	-0.785117	0.198349	-3.95827	7.55e-05	0.000700323
Hnrnpc	3012.83	-0.498155	0.161619	-3.08228	0.00205418	0.0113855
Hnrnpdl	5459.88	-0.682633	0.149116	-4.57786	4.7e-06	6.23e-05
Hnrnpf	3084.2	-1.34197	0.151683	-8.84719	8.97e-19	9.51e-17
Hnrnph1	7129.42	-1.42477	0.200818	-7.09486	1.29e-12	6.29e-11
Hnrnpk	5216.48	-1.00815	0.133472	-7.55325	4.25e-14	2.51e-12
Hnrnpl	378.984	-1.73564	0.377149	-4.60199	4.18e-06	5.62e-05
Hnrnpm	2341.92	-0.622253	0.18136	-3.43104	0.000601268	0.00410115
Hnrnpr	1280.33	-1.31567	0.26797	-4.90976	9.12e-07	1.42e-05
Hnrnpu	3514.09	-1.0939	0.151825	-7.20498	5.81e-13	2.99e-11
Hnrnpul1	274.189	-1.9113	0.377896	-5.05774	4.24e-07	7.12e-06
Hook1	210.582	-1.36359	0.520878	-2.61788	0.00884792	0.037848
Hoxa9	49.8587	8.89749	1.39485	6.37879	1.78e-10	6.04e-09
Hp1bp3	1517.5	0.602542	0.218779	2.75411	0.00588513	0.0272472
Hpgds	28.7351	4.00674	1.4323	2.79741	0.00515143	0.0243515
Hps1	305.5	1.51806	0.343493	4.41949	9.89e-06	0.000120564
Hps6	74.7714	2.03641	0.800648	2.54345	0.0109764	0.0449432
Hpse	28.7205	8.10184	1.55359	5.2149	1.84e-07	3.31e-06
Hrh4	13.3261	6.99428	1.85898	3.76243	0.000168269	0.00138106
Hsdl1	1675.41	-1.11814	0.264459	-4.22804	2.36e-05	0.000254157
Hsdl2	355.358	-1.14343	0.35379	-3.23194	0.00122953	0.0074247
Hsp90aa1	3839.21	-1.58594	0.190116	-8.34193	7.31e-17	6.37e-15
Hsp90ab1	12900.1	-0.588527	0.137493	-4.2804	1.87e-05	0.000209607
Hspa14	1004.31	-0.710202	0.226874	-3.13038	0.0017458	0.00992976
Hspa8	14450.9	-0.602656	0.133715	-4.50701	6.57e-06	8.45e-05
Hspb11	186.167	-1.67647	0.501739	-3.34133	0.000833795	0.0053634
Hspd1	773.993	-0.467482	0.185961	-2.51387	0.0119414	0.0480958
Hspe1	959.321	-0.649399	0.220318	-2.94756	0.00320294	0.016451
Hsph1	958.214	-1.46138	0.328025	-4.45508	8.39e-06	0.000104583
Htatip2	441.465	1.1309	0.275916	4.09871	4.15e-05	0.000419706
Ica1	17.1094	7.35553	1.7768	4.13975	3.48e-05	0.000358654
Icam1	194.261	2.77466	0.425466	6.52146	6.96e-11	2.59e-09
Ick	114.951	-1.54777	0.446269	-3.46824	0.000523882	0.00366015
Icos	4660.9	1.28151	0.144818	8.84911	8.82e-19	9.42e-17
Idh3a	726.637	0.742244	0.272664	2.72219	0.00648506	0.0294608
Idnk	345.641	0.991561	0.330506	3.00013	0.00269867	0.0142845
Ier3	17.6336	7.39806	1.70842	4.33035	1.49e-05	0.000171557
Ier5	2303.58	-0.523059	0.195251	-2.6789	0.00738637	0.0327432
Iffo1	444.615	1.33507	0.233376	5.72067	1.06e-08	2.52e-07
Ifi203	2780.32	0.506314	0.132966	3.80783	0.00014019	0.0011789
Ifi27l2a	727.009	1.00475	0.322428	3.11619	0.00183203	0.0103403
Ifit1	367.088	-1.14399	0.362603	-3.15493	0.00160538	0.00920852
Ifitm1	732.83	10.9529	1.0816	10.1266	4.21e-24	7.4e-22
Ifitm2	263.116	6.29831	0.51269	12.2848	1.09e-34	3.5e-32
Ifitm3	458.853	6.54862	0.5778	11.3337	8.93e-30	2.34e-27
Ifnar1	1205.84	-0.740269	0.224652	-3.29518	0.000983601	0.00617218
Ifng	229.519	2.9494	0.839315	3.51405	0.000441326	0.00316786
Ifngr1	3914.24	1.12535	0.157874	7.12816	1.02e-12	5.07e-11
Ifngr2	431.833	-2.60007	0.360544	-7.2115	5.53e-13	2.86e-11
Ifrd1	1059.19	-0.94631	0.329251	-2.87413	0.00405145	0.0199614
Ift52	318.579	1.27782	0.323027	3.95577	7.63e-05	0.000706153
Igbp1	1775.28	-0.502298	0.188063	-2.6709	0.00756471	0.0332649
Igf2bp2	23.5061	-4.71502	1.24896	-3.77517	0.0001599	0.00132168
Igf2bp3	137.122	-3.57106	0.606417	-5.88879	3.89e-09	1.03e-07
Igfbp4	3795.82	-1.67412	0.212854	-7.8651	3.69e-15	2.53e-13
Igfbp7	105.243	5.6539	0.657115	8.60413	7.69e-18	7.64e-16
Ighg2b	16.8799	-3.45633	1.05284	-3.28285	0.00102763	0.00640147
Ighg2c	17.3658	-7.82444	1.70241	-4.5961	4.3e-06	5.77e-05
Ighm	5801.84	1.50286	0.121139	12.406	2.42e-35	7.97e-33
Ighmbp2	122.372	1.73592	0.401657	4.3219	1.55e-05	0.000177226
Igkc	348.36	0.998444	0.28695	3.47951	0.00050234	0.00353458
Iglc2	37.3563	-5.98682	1.64609	-3.63699	0.000275848	0.00211
Igll1	83.7486	2.85851	0.519389	5.50359	3.72e-08	7.71e-07
Igsf8	205.393	2.55384	0.894761	2.85422	0.00431427	0.021054
Igtp	2923.76	1.14793	0.20981	5.47127	4.47e-08	9.04e-07
Iigp1	387.804	1.74723	0.464346	3.76278	0.000168035	0.00138002
Ikbkap	451.573	-0.844051	0.312851	-2.69794	0.00697709	0.0312859
Ikzf1	4621.84	-1.11075	0.168376	-6.59683	4.2e-11	1.62e-09
Ikzf2	1513.63	1.04344	0.312969	3.334	0.000856071	0.00548467
Il10ra	579.046	1.59194	0.554756	2.86962	0.00410964	0.0201861
Il10rb	334.204	1.61963	0.270356	5.99073	2.09e-09	5.89e-08
Il12rb1	267.145	2.2652	0.342692	6.61	3.84e-11	1.49e-09
Il15	11.6603	6.80099	1.91502	3.55139	0.000383199	0.002804
Il15ra	142.826	3.36379	0.996934	3.37413	0.000740484	0.00489582
Il16	2717.71	0.497217	0.172054	2.88988	0.00385386	0.0191569
Il17rb	339.877	-2.14945	0.328246	-6.54829	5.82e-11	2.22e-09
Il17rc	52.2335	8.96463	1.41434	6.3384	2.32e-10	7.75e-09
Il17rd	6.77953	6.01845	2.29101	2.62699	0.00861448	0.0371344
Il17re	133.408	6.87658	0.838273	8.20327	2.34e-16	1.9e-14
Il18r1	914.083	4.47415	0.490111	9.12885	6.92e-20	8.29e-18
Il18rap	1106.67	4.51786	0.385001	11.7346	8.47e-32	2.41e-29
Il1r1	39.2639	8.55295	1.43581	5.95689	2.57e-09	7.07e-08
Il1r2	296.061	4.15021	0.569236	7.29085	3.08e-13	1.68e-11
Il1rap	190.71	-1.88565	0.480407	-3.92512	8.67e-05	0.000790427
Il1rl1	134.19	5.93127	0.650111	9.12347	7.28e-20	8.64e-18
Il23r	11.8345	6.82265	1.91265	3.56713	0.000360919	0.00266225
Il2ra	1164	2.54582	0.243819	10.4414	1.6e-25	3.16e-23
Il2rb	953.787	1.30141	0.2691	4.83617	1.32e-06	2e-05
Il2rg	5255.32	0.384653	0.148964	2.58219	0.00981756	0.0411984
Il4i1	11.7366	4.99283	1.80365	2.76818	0.00563706	0.0262599
Il6ra	361.518	-1.91395	0.360431	-5.31017	1.1e-07	2.08e-06
Il6st	559.557	-1.23747	0.392124	-3.1558	0.00160057	0.00919325
Il7r	7797.21	-0.626053	0.135441	-4.62233	3.79e-06	5.16e-05
Ilf2	681.889	-0.949398	0.249916	-3.79887	0.00014536	0.00121719
Ilf3	647.813	-0.962578	0.302137	-3.1859	0.00144304	0.00844741
Ilkap	953.347	-0.829774	0.193552	-4.28709	1.81e-05	0.000204292
Ilvbl	122.946	1.22072	0.474452	2.57291	0.0100848	0.0420308
Immp2l	15.3672	3.70261	1.35789	2.72674	0.00639634	0.0291197
Imp3	1209.24	-0.914689	0.285176	-3.20745	0.00133916	0.00795924
Impact	505.744	1.09398	0.358676	3.05004	0.00228809	0.0124294
Impdh2	946.142	-0.817213	0.266459	-3.06693	0.00216269	0.0118831
Incenp	523.343	0.586074	0.224855	2.60645	0.00914858	0.0388746
Inf2	174.615	2.81855	0.785274	3.58925	0.000331624	0.00247752
Ing1	796.33	-1.12574	0.297943	-3.77838	0.00015785	0.00130811
Ing2	533.378	-1.29541	0.278321	-4.65438	3.25e-06	4.49e-05
Ing3	262.313	-1.25169	0.431934	-2.89786	0.00375719	0.0187348
Ing5	285.252	1.09552	0.426146	2.57077	0.0101473	0.0422365
Inpp5k	1122.87	0.908704	0.244886	3.71072	0.000206672	0.0016539
Insrr	14.592	6.14515	1.90651	3.22325	0.00126745	0.00758932
Ints2	318.277	-1.84117	0.529282	-3.47861	0.000504022	0.00354414
Ints6	427.811	-1.72117	0.3045	-5.65245	1.58e-08	3.61e-07
Ints8	325.333	-0.991309	0.360134	-2.75261	0.00591226	0.0273197
Ip6k1	684.714	1.05859	0.265437	3.98809	6.66e-05	0.000632999
Ip6k2	196.715	-1.99642	0.449323	-4.44319	8.86e-06	0.000109578
Ipo11	497.541	-1.43462	0.373545	-3.84057	0.00012275	0.00105892
Iqgap1	2364.07	0.671584	0.160443	4.18581	2.84e-05	0.000298449
Iqgap2	493.61	0.993678	0.315958	3.14497	0.00166105	0.00949382
Iqsec1	158.592	2.11478	0.501954	4.21309	2.52e-05	0.000268886
Irak1	1271.76	-0.484218	0.172803	-2.80214	0.00507656	0.0240508
Ireb2	762.071	-0.753811	0.254297	-2.9643	0.00303375	0.0157079
Irf5	71.4135	3.93511	1.09806	3.58368	0.000338785	0.0025222
Irf6	100.191	-3.81418	1.09757	-3.47511	0.000510646	0.00358123
Irf9	2014.71	-0.691982	0.209775	-3.29869	0.000971385	0.0061015
Irgm2	509.135	1.79546	0.261259	6.87233	6.32e-12	2.77e-10
Irgq	165.011	-1.55077	0.595711	-2.60322	0.00923527	0.0391392
Isca1	514.015	-1.60644	0.282271	-5.69114	1.26e-08	2.94e-07
Isg15	38.0188	-3.65664	0.941358	-3.88443	0.000102571	0.000911896
Isoc1	385.376	-0.98011	0.342091	-2.86506	0.00416937	0.0204325
Isoc2b	59.7247	3.13428	0.896338	3.49676	0.000470938	0.00336346
Itch	620.531	-0.864543	0.249104	-3.47061	0.000519272	0.00363179
Itfg3	148.573	2.17822	0.668135	3.26014	0.00111355	0.00686665
Itga3	10.4642	6.64637	2.11139	3.14787	0.00164466	0.00941272
Itga4	2189.36	1.72199	0.253772	6.78558	1.16e-11	4.88e-10
Itgae	1968.93	3.96678	0.327996	12.094	1.14e-33	3.39e-31
Itgb1	3094.08	2.51628	0.147788	17.0262	5.25e-65	6.12e-62
Itgb3	585.209	-0.898859	0.268001	-3.35394	0.000796696	0.00518459
Itgb3bp	158.842	-1.04899	0.40276	-2.60451	0.00920047	0.0390563
Itgb5	14.0109	7.06702	1.94213	3.63881	0.000273905	0.0020964
Itgb7	6226.53	2.13549	0.112999	18.8983	1.18e-79	1.89e-76
Itih5	321.448	-1.23056	0.479389	-2.56693	0.0102603	0.0425861
Itk	2632.04	-0.674884	0.176547	-3.82269	0.000132003	0.00112477
Itm2a	8199.4	-5.53615	0.142664	-38.8056	0	0
Itm2c	1937.76	0.608975	0.174439	3.49105	0.00048112	0.00342094
Itpk1	726.103	1.28862	0.387256	3.32757	0.000876062	0.00559319
Itpr2	1295.58	-0.961311	0.210497	-4.56686	4.95e-06	6.54e-05
Itsn1	19.7136	5.68785	1.5451	3.68121	0.000232134	0.00183474
Itsn2	573.581	-0.848675	0.243577	-3.48421	0.000493591	0.00349026
Izumo4	194.767	2.05462	0.676449	3.03736	0.00238662	0.0128502
Jade2	288.889	1.13158	0.330826	3.42047	0.000625135	0.00424933
Jak1	7362.27	-0.825246	0.137636	-5.99586	2.02e-09	5.73e-08
Jak2	1077.16	-0.622835	0.220013	-2.8309	0.00464177	0.022382
Jak3	417.785	1.16245	0.325218	3.57436	0.000351085	0.00260018
Jarid2	972.679	-1.69165	0.287864	-5.87656	4.19e-09	1.1e-07
Jmjd1c	910.242	-0.907422	0.308235	-2.94393	0.00324073	0.0166185
Josd1	474.136	-1.1765	0.415412	-2.83213	0.00462396	0.0223106
Josd2	342.192	1.47022	0.318117	4.62163	3.81e-06	5.17e-05
Jup	25.406	-8.37578	1.89981	-4.40874	1.04e-05	0.000126107
Kansl1	859.539	-0.903939	0.19612	-4.60912	4.04e-06	5.46e-05
Kansl2	373.707	-1.09972	0.370957	-2.96455	0.00303125	0.0157013
Kat2b	779.031	-0.570927	0.201575	-2.83233	0.00462101	0.0223047
Kat6b	182.26	-1.79862	0.472077	-3.81002	0.000138957	0.00116969
Kbtbd11	1824.78	0.810554	0.23392	3.4651	0.000530041	0.003691
Kbtbd2	1346.82	-1.02299	0.255262	-4.00762	6.13e-05	0.000592086
Kcmf1	693.097	0.745153	0.253715	2.93697	0.00331433	0.0169396
Kcna3	55.6653	-1.96518	0.747717	-2.62824	0.00858292	0.0370232
Kcnab2	802.984	1.51936	0.321934	4.71947	2.36e-06	3.39e-05
Kcnip2	107.85	2.64536	0.474079	5.58001	2.41e-08	5.2e-07
Kcnj8	12.4162	6.89181	1.8904	3.64568	0.000266684	0.00205339
Kcnk5	148.208	5.72418	0.798197	7.17139	7.42e-13	3.78e-11
Kcnk6	52.2521	8.96514	1.42764	6.27968	3.39e-10	1.09e-08
Kcnk7	67.2028	3.95003	1.32362	2.98427	0.0028426	0.0148819
Kcnmb4	166.447	-1.48581	0.503394	-2.95157	0.0031616	0.0162843
Kctd18	233.942	1.0404	0.299637	3.47218	0.000516243	0.00361652
Kctd9	251.53	1.38278	0.299708	4.61377	3.95e-06	5.35e-05
Kdm1a	767.221	-1.08347	0.262141	-4.13314	3.58e-05	0.000367877
Kdm2a	373.272	-1.14386	0.281989	-4.05639	4.98e-05	0.000490923
Kdm3b	495.892	-1.1413	0.427238	-2.67133	0.00755508	0.0332573
Kdm4a	56.1968	2.48846	0.94479	2.63388	0.00844165	0.0364752
Kdm5a	927.909	-0.804977	0.284167	-2.83276	0.0046148	0.0222915
Kdm5b	363.305	-1.96383	0.365224	-5.37705	7.57e-08	1.48e-06
Kdm6a	354.115	-1.07464	0.409536	-2.62405	0.00868906	0.0373303
Kdm6b	260.593	-2.77474	0.502906	-5.51741	3.44e-08	7.2e-07
Kdm7a	628.143	-1.10775	0.288756	-3.8363	0.000124904	0.0010718
Keap1	312.764	0.865186	0.299397	2.88977	0.00385529	0.0191569
Kif1b	315.678	0.975225	0.387848	2.51445	0.0119217	0.0480316
Kif21b	1737.51	0.983954	0.161193	6.10419	1.03e-09	3.05e-08
Kif23	433.493	-1.80845	0.253376	-7.13744	9.51e-13	4.76e-11
Kif24	38.196	-4.26942	1.58714	-2.69	0.00714511	0.0318721
Kif5b	1587.16	-1.42386	0.240739	-5.91453	3.33e-09	8.91e-08
Kif5c	60.4049	7.38127	1.25689	5.87264	4.29e-09	1.12e-07
Kin	385.899	-1.08199	0.29868	-3.62257	0.000291688	0.00221819
Klf13	2353.86	-0.985646	0.185	-5.32782	9.94e-08	1.9e-06
Klf7	381.651	-2.51633	0.256877	-9.79584	1.17e-22	1.88e-20
Klhdc1	288.475	-1.17718	0.297721	-3.95397	7.69e-05	0.000710972
Klhdc2	933.007	-0.952451	0.327208	-2.91084	0.00360455	0.0181371
Klhdc3	284.546	1.01845	0.399273	2.55075	0.010749	0.0442241
Klhl8	68.1599	-3.67907	0.992359	-3.70739	0.000209405	0.00167471
Klra10	13.6211	-7.47738	2.29885	-3.25267	0.00114328	0.00700949
Klra13-ps	49.034	-5.5609	1.39157	-3.99612	6.44e-05	0.000617658
Klra3	21.3866	-8.12327	1.94631	-4.17367	3e-05	0.000313417
Klra9	118.491	-8.12161	1.11574	-7.27916	3.36e-13	1.81e-11
Klrb1c	140.408	-4.04115	0.522311	-7.73707	1.02e-14	6.65e-13
Klrd1	272.45	1.841	0.355112	5.18427	2.17e-07	3.84e-06
Klrg1	328.014	2.62344	0.815594	3.2166	0.00129721	0.00773898
Klri2	23.0476	7.78484	2.31673	3.36027	0.00077867	0.00509834
Klrk1	187.607	1.06387	0.383766	2.77218	0.00556814	0.0259955
Kmt2a	1137.95	-0.56852	0.207604	-2.73849	0.00617222	0.0282701
Kmt2b	672.548	0.778135	0.26332	2.9551	0.00312573	0.0161385
Kmt2c	1066.47	-1.71675	0.209301	-8.2023	2.36e-16	1.9e-14
Kmt2e	1308.69	-0.888255	0.1865	-4.76276	1.91e-06	2.79e-05
Knstrn	219.793	1.29166	0.437268	2.95395	0.00313739	0.0161792
Kpna1	586.296	-0.976665	0.240552	-4.0601	4.91e-05	0.000484099
Kpna2	390.555	0.801824	0.26208	3.05946	0.00221737	0.0121222
Kremen1	291.968	-1.96865	0.399084	-4.93291	8.1e-07	1.28e-05
Kremen2	70.3048	3.75473	1.36628	2.74814	0.0059934	0.0275791
Krtcap3	154.527	-2.01784	0.568911	-3.54685	0.000389872	0.00284796
Ksr1	218.34	1.59053	0.308434	5.15679	2.51e-07	4.38e-06
L3mbtl3	492.739	-0.984171	0.364628	-2.69911	0.00695248	0.0312083
Lace1	42.0369	3.83823	0.935089	4.10467	4.05e-05	0.000411122
Lactb2	189.97	-1.16564	0.330467	-3.52726	0.000419888	0.00303437
Lad1	228.208	-3.04226	0.716448	-4.24631	2.17e-05	0.000237919
Lag3	287.002	1.98233	0.540542	3.66731	0.000245115	0.00191258
Lair1	148.154	-1.71614	0.653671	-2.62539	0.00865485	0.0372333
Lamc1	92.6666	4.17422	0.825315	5.05773	4.24e-07	7.12e-06
Lamc2	18.5403	7.47129	1.72353	4.33487	1.46e-05	0.000168749
Lamtor4	549.285	1.35971	0.317564	4.28168	1.85e-05	0.000208592
Lamtor5	917.124	0.619602	0.210042	2.94989	0.00317885	0.0163611
Laptm4a	300.062	1.55928	0.348951	4.46847	7.88e-06	9.91e-05
Larp4b	751.597	-1.14444	0.217539	-5.26085	1.43e-07	2.64e-06
Larp7	485.977	-0.717623	0.260714	-2.75253	0.00591359	0.0273197
Lax1	597.906	2.76648	0.259068	10.6786	1.28e-26	2.74e-24
Lbp	59.9392	-2.66112	0.891785	-2.98404	0.00284468	0.0148852
Lbr	2659.42	0.815159	0.152131	5.35829	8.4e-08	1.63e-06
Lclat1	475.621	1.42489	0.22311	6.38648	1.7e-10	5.79e-09
Lcmt1	533.673	-1.6775	0.277812	-6.03825	1.56e-09	4.52e-08
Lcp1	8750.28	0.490011	0.153802	3.18598	0.00144266	0.00844741
Ldb1	733.246	1.08805	0.375551	2.89722	0.00376489	0.0187586
Ldhb	429.249	-1.34585	0.402183	-3.34636	0.000818797	0.00529397
Ldhd	19.8047	-8.01663	1.87302	-4.28006	1.87e-05	0.000209746
Ldlrad4	245.641	1.57667	0.378946	4.16069	3.17e-05	0.000330123
Ldoc1l	109.062	-4.33507	0.694426	-6.24267	4.3e-10	1.35e-08
Lef1	3514.51	-4.55224	0.175951	-25.8722	1.37e-147	5.85e-144
Lemd2	657.466	1.09841	0.247632	4.43565	9.18e-06	0.000112832
Lemd3	286.264	-1.69209	0.480267	-3.52323	0.000426325	0.00307568
Letm1	1291.99	-0.622736	0.162951	-3.82162	0.00013258	0.00112785
Lgals1	4546.62	3.828	0.248509	15.4039	1.54e-53	1.23e-50
Lgals3	1897.49	3.50438	0.747452	4.68843	2.75e-06	3.9e-05
Lhpp	16.4762	3.58609	1.37056	2.61652	0.0088831	0.0379604
Lias	552.47	-0.892055	0.346141	-2.57715	0.00996193	0.0416951
Lif	30.0503	2.97318	0.897731	3.31189	0.000926692	0.00586387
Lilrb4	196.294	8.02875	0.83867	9.57319	1.04e-21	1.48e-19
Limd2	4847.03	-0.423442	0.134419	-3.15017	0.00163177	0.00934733
Lims1	988.496	-0.856812	0.316751	-2.705	0.00683042	0.0307941
Lin7c	710.366	-0.769485	0.261335	-2.94443	0.00323546	0.0165981
Lipo1	120.26	-1.84725	0.512237	-3.60623	0.000310678	0.00234115
Llgl1	509.217	-0.971146	0.305632	-3.1775	0.00148549	0.00864067
Lman2l	297.38	-1.55451	0.277138	-5.60917	2.03e-08	4.51e-07
Lmna	85.0028	1.52705	0.488408	3.12657	0.00176855	0.0100322
Lmnb1	85.8087	2.15036	0.759613	2.83086	0.00464225	0.022382
Lmo4	299.686	-1.81679	0.436491	-4.16227	3.15e-05	0.000328154
Lonp2	1316.3	-1.18932	0.227744	-5.22218	1.77e-07	3.22e-06
Lpin1	543.302	-0.705179	0.241234	-2.92322	0.00346432	0.0175544
Lpin2	491.563	1.10148	0.346539	3.17852	0.00148031	0.00862079
Lpp	299.131	-1.62052	0.297762	-5.44232	5.26e-08	1.06e-06
Lpxn	982.16	1.11974	0.212123	5.27872	1.3e-07	2.41e-06
Lrch1	574.366	-1.1228	0.268196	-4.18649	2.83e-05	0.000298192
Lrif1	749.433	-1.58298	0.192614	-8.21839	2.06e-16	1.68e-14
Lrig1	684.598	0.906493	0.236208	3.83769	0.000124197	0.00106931
Lrp10	2470.67	0.924169	0.238511	3.87474	0.000106739	0.000940478
Lrp11	12.4478	6.89606	1.87095	3.68586	0.000227933	0.001806
Lrrc32	584.788	2.89326	0.363696	7.95516	1.79e-15	1.3e-13
Lrrc56	28.8919	3.20995	0.902415	3.55706	0.000375024	0.00275361
Lrrc57	81.4764	2.32385	0.648092	3.58568	0.0003362	0.00250878
Lrrc58	351.435	-1.51581	0.380637	-3.9823	6.83e-05	0.000643363
Lrrc8a	319.631	-1.14954	0.337341	-3.40766	0.000655232	0.00442109
Lrrc8c	969.135	1.12347	0.221615	5.06946	3.99e-07	6.74e-06
Lrrfip2	204.169	1.69715	0.399968	4.2432	2.2e-05	0.000240622
Lrrn2	11.9284	6.83349	1.92932	3.54192	0.000397221	0.00289504
Lrwd1	616.526	0.803568	0.306045	2.62566	0.00864819	0.0372296
Lsp1	6646.38	1.38492	0.196452	7.04964	1.79e-12	8.45e-11
Ltb	2360.8	-0.98646	0.186132	-5.29978	1.16e-07	2.19e-06
Ltb4r1	70.8669	9.40488	1.32343	7.10642	1.19e-12	5.83e-11
Ltk	49.1262	8.87586	1.40657	6.31029	2.79e-10	9.06e-09
Ltn1	631.605	-1.28786	0.348051	-3.70021	0.000215419	0.00171426
Luc7l2	1073.04	0.748527	0.250175	2.99202	0.00277142	0.0145912
Lxn	342.19	0.928935	0.29008	3.20234	0.00136317	0.00806083
Ly6a	8603.6	2.99203	0.211534	14.1444	2.02e-45	1.08e-42
Ly6c1	331.802	1.55193	0.445158	3.48623	0.000489871	0.00346778
Ly6c2	884.373	-1.74854	0.422322	-4.14029	3.47e-05	0.000358322
Ly6d	74.6994	-2.81409	0.946267	-2.97389	0.00294055	0.0152623
Ly6e	15219.4	1.58526	0.148548	10.6717	1.38e-26	2.9e-24
Ly6k	14.0579	-4.71778	1.80722	-2.61051	0.00904062	0.0384924
Lypd6b	139.539	-2.01712	0.538191	-3.74795	0.000178282	0.00145486
Lyplal1	17.4405	7.38226	1.69755	4.34876	1.37e-05	0.000160142
Lyrm4	171.563	1.76741	0.633241	2.79106	0.00525355	0.0247703
Lyrm9	88.0145	1.29497	0.508168	2.54832	0.0108242	0.0444765
Lysmd3	82.8183	-1.74144	0.685763	-2.53941	0.0111039	0.0453929
Lyz2	66.8322	5.46477	0.776753	7.03541	1.99e-12	9.2e-11
Lztfl1	206.488	-2.68186	0.502103	-5.34125	9.23e-08	1.78e-06
Macf1	2191.82	-0.628921	0.182772	-3.44101	0.000579558	0.00397322
Madd	915.135	1.01094	0.229935	4.39666	1.1e-05	0.000132081
Maf	818.683	2.25153	0.412728	5.45524	4.89e-08	9.84e-07
Maff	81.3469	-1.50812	0.505698	-2.98226	0.0028613	0.0149539
Mafg	270.039	1.78929	0.544559	3.28576	0.00101708	0.00634806
Magi2	11.4303	4.88169	1.82547	2.6742	0.00749068	0.0330684
Malat1	1369.03	-0.697395	0.251645	-2.77134	0.00558257	0.0260531
Maml1	347.231	-0.988103	0.364308	-2.71228	0.00668229	0.0302283
Maml2	388.408	-1.16767	0.391008	-2.98631	0.00282365	0.0147993
Man1a	907.77	-0.726737	0.262107	-2.77267	0.00555989	0.0259665
Man1c1	159.306	-2.59446	0.629966	-4.11841	3.82e-05	0.000390332
Man2b1	1533.35	0.757948	0.268716	2.82063	0.00479294	0.0229446
Man2c1	347.699	1.64655	0.422547	3.89673	9.75e-05	0.00087348
Manf	819.682	0.750257	0.215694	3.47834	0.000504529	0.00354414
Map10	35.1596	-8.8449	1.82208	-4.85428	1.21e-06	1.84e-05
Map1lc3b	3528.42	-0.715789	0.160143	-4.4697	7.83e-06	9.87e-05
Map1s	310.473	1.56307	0.61257	2.55166	0.0107212	0.0441378
Map2k1	1177.95	-0.843646	0.186704	-4.51863	6.22e-06	8.04e-05
Map2k3	985.806	0.907951	0.19769	4.5928	4.37e-06	5.85e-05
Map2k6	199.484	-2.40951	0.485721	-4.96069	7.02e-07	1.13e-05
Map3k1	549.695	-1.45654	0.307433	-4.73775	2.16e-06	3.13e-05
Map3k3	484.081	-1.00865	0.343803	-2.9338	0.00334841	0.017075
Map3k4	197.862	1.8763	0.442083	4.24422	2.19e-05	0.000239741
Map3k5	339.692	1.27029	0.315619	4.02475	5.7e-05	0.000556469
Map4	864.732	0.644702	0.21251	3.03375	0.00241534	0.012956
Map4k5	149.876	-1.53833	0.549519	-2.7994	0.00511972	0.0242284
Map6	145.919	10.4468	1.25744	8.30801	9.73e-17	8.1e-15
Map7	169.961	-2.42175	0.421224	-5.74932	8.96e-09	2.15e-07
Mapk1	2485.13	-0.780889	0.23345	-3.345	0.000822824	0.00531416
Mapk12	62.3063	-2.77981	0.968635	-2.86982	0.00410704	0.020181
Mapk1ip1l	547.532	-0.643934	0.244122	-2.63776	0.00834563	0.0360968
Mapk6	418.995	-0.926838	0.259847	-3.56686	0.000361286	0.00266342
Mapk7	273.713	-1.31318	0.371647	-3.53341	0.000410235	0.00297299
Mapk8ip1	8.55899	6.35453	2.22419	2.85701	0.00427659	0.020894
Mapkapk2	1312.17	0.66672	0.20026	3.32927	0.000870729	0.00556468
Mapkapk3	1519.72	1.64798	0.239438	6.88272	5.87e-12	2.6e-10
Mapre1	2696	-1.12839	0.242142	-4.66002	3.16e-06	4.39e-05
Mapre2	411.665	1.21445	0.360339	3.3703	0.000750851	0.00494035
2018-03-06	1336.31	-0.602973	0.223203	-2.70146	0.00690363	0.0310238
2018-03-07	1275	-1.29493	0.248831	-5.20407	1.95e-07	3.48e-06
Marcks	406.544	-3.82855	0.395025	-9.69193	3.26e-22	5.04e-20
Marcksl1	422.918	-1.68503	0.307788	-5.47464	4.38e-08	8.89e-07
Mark2	774.178	-1.52438	0.297163	-5.12978	2.9e-07	4.99e-06
Mark3	931.076	-1.13779	0.324412	-3.50723	0.000452795	0.00324655
Marveld2	75.8307	3.40577	0.829665	4.105	4.04e-05	0.000411053
Mat2b	2456.13	-0.747069	0.166196	-4.49511	6.95e-06	8.87e-05
Matk	515.886	1.16123	0.398971	2.91057	0.00360771	0.0181447
Matr3	1609.65	-1.27636	0.22401	-5.69778	1.21e-08	2.84e-07
Mau2	823.241	-1.37192	0.375521	-3.65338	0.000258816	0.00200143
Max	762.215	-0.596244	0.180327	-3.30646	0.000944836	0.00595809
Mbd1	322.817	-0.879244	0.330291	-2.66203	0.0077671	0.0339844
Mbd2	2278.75	0.618447	0.243948	2.53516	0.0112397	0.0458603
Mbnl2	473.706	-1.36303	0.292318	-4.66284	3.12e-06	4.36e-05
Mbtd1	1126.71	-1.45109	0.170029	-8.53433	1.41e-17	1.38e-15
Mcl1	5109.42	-0.426488	0.151461	-2.81583	0.00486515	0.0232122
Mcm2	1288.04	-0.798775	0.246529	-3.24008	0.00119497	0.00725697
Mcm3	1363.43	-0.687468	0.21299	-3.2277	0.0012479	0.00750026
Mcoln1	41.6262	3.02274	0.824765	3.66497	0.000247364	0.00192778
Mcoln2	56.411	5.61782	1.09101	5.14918	2.62e-07	4.55e-06
Mcoln3	85.2938	-2.71353	0.654959	-4.14306	3.43e-05	0.00035431
Mcts2	46.432	4.52567	1.25011	3.6202	0.00029437	0.00223435
Mcur1	184.445	-1.62235	0.601691	-2.69632	0.00701098	0.0313954
Mdfic	560.888	2.14594	0.292036	7.3482	2.01e-13	1.11e-11
Mdh1	2700.4	-0.643898	0.164806	-3.907	9.35e-05	0.000841896
Mecp2	221.336	0.903487	0.31091	2.90594	0.00366153	0.0183578
Med1	712.395	-0.846386	0.253196	-3.34281	0.000829345	0.00534819
Med13	548.449	-1.10595	0.249662	-4.42978	9.43e-06	0.0001155
Med13l	544.945	-1.34293	0.364784	-3.68143	0.000231932	0.00183428
Med14	945.855	-1.58302	0.32461	-4.87668	1.08e-06	1.65e-05
Med15	927.216	0.922644	0.34498	2.67448	0.00748444	0.0330566
Med16	247.519	1.41585	0.459785	3.07937	0.00207438	0.0114627
Med23	569.985	-1.75748	0.350012	-5.02119	5.14e-07	8.48e-06
Med26	307.112	-1.27973	0.510505	-2.50679	0.0121834	0.0489169
Mef2a	680.807	-1.84132	0.32306	-5.69962	1.2e-08	2.82e-07
Mef2c	18.0671	-3.87056	1.50495	-2.57188	0.0101149	0.0421152
Meis3	141.645	2.0722	0.810234	2.55753	0.0105419	0.0435255
Mettl2	205.6	-1.86794	0.556034	-3.35939	0.00078114	0.00510929
Mettl5	129.102	-1.4054	0.553209	-2.54045	0.0110711	0.0452876
Mettl7a1	54.8846	3.15876	1.06119	2.97663	0.00291431	0.0151814
Mettl9	972.074	-1.42675	0.237039	-6.01905	1.75e-09	5.02e-08
Mex3a	58.1568	-5.51177	0.958535	-5.7502	8.91e-09	2.14e-07
Mex3b	188.272	-1.90583	0.428176	-4.45105	8.54e-06	0.00010615
Mfap1a	298.618	-1.06452	0.27382	-3.88765	0.00010122	0.000901764
Mff	1916.77	-1.3647	0.261557	-5.21759	1.81e-07	3.29e-06
Mfhas1	557.847	-1.88099	0.361335	-5.20567	1.93e-07	3.46e-06
Mfng	1064.47	0.889286	0.29804	2.98378	0.00284713	0.014892
Mfsd3	62.2623	2.49703	0.590609	4.22788	2.36e-05	0.000254157
Mfsd7b	319.928	-1.08071	0.381309	-2.83421	0.00459391	0.022199
Mga	493.293	-1.37439	0.260334	-5.27935	1.3e-07	2.41e-06
Mgll	27.4177	5.57558	1.32307	4.21412	2.51e-05	0.000267887
Mical2	6.23128	5.89671	2.35197	2.50713	0.0121714	0.048884
Micu2	1319.78	0.865701	0.277826	3.11598	0.00183336	0.0103403
Mid1ip1	111.266	3.27035	0.9787	3.34152	0.000833196	0.0053634
Mief2	150.152	2.67001	0.540675	4.93829	7.88e-07	1.25e-05
Mif4gd	987.102	1.97872	0.397235	4.98123	6.32e-07	1.03e-05
Minpp1	1098.06	-2.63902	0.273974	-9.63238	5.84e-22	8.7e-20
Mis18a	526.756	-0.812363	0.277027	-2.93243	0.0033632	0.0171368
Mknk2	1537.21	0.619058	0.172739	3.58378	0.000338664	0.0025222
Mlec	1613.09	-0.527623	0.207218	-2.54623	0.0108895	0.044673
Mlf1	11.7981	4.71986	1.87528	2.51688	0.0118398	0.0478519
Mlkl	11.0602	6.72429	2.06147	3.2619	0.00110669	0.00683092
Mllt10	555.225	-0.875538	0.274188	-3.1932	0.00140704	0.00828334
Mllt3	909.598	-0.979909	0.250249	-3.91573	9.01e-05	0.000818328
Mllt6	2458.86	-0.821573	0.261643	-3.14006	0.00168914	0.00963719
Mlxip	644.849	1.09477	0.317915	3.4436	0.000574014	0.00394366
Mn1	40.4387	-9.04246	1.78942	-5.05329	4.34e-07	7.27e-06
Mnda	14.2464	6.11333	1.76845	3.45688	0.000546475	0.00378488
Mob3b	54.5919	-3.54513	1.16302	-3.04822	0.00230199	0.0124837
Mob3c	170.039	-2.0989	0.643643	-3.26097	0.00111031	0.00684993
Mob4	1054.49	-0.890323	0.173847	-5.12131	3.03e-07	5.21e-06
Mocos	10.8515	5.71142	1.83551	3.11163	0.0018606	0.0104572
Mon2	909.363	-0.708206	0.252649	-2.80312	0.00506113	0.0240132
Morc1	24.9239	2.83373	1.03931	2.72654	0.0064002	0.0291269
Morc2a	384.024	-0.995734	0.334752	-2.97454	0.00293424	0.0152431
Morf4l1	930.266	-1.07202	0.268403	-3.99405	6.5e-05	0.000621894
Morf4l2	1080.87	-1.52503	0.233084	-6.54283	6.04e-11	2.29e-09
Mpc1	206.299	-1.15321	0.435362	-2.64886	0.00807642	0.0350982
Mpeg1	62.7313	-4.83974	1.10554	-4.37773	1.2e-05	0.000142881
Mphosph10	229.851	-1.18546	0.341404	-3.47231	0.000515994	0.00361652
Mpnd	526.22	1.26409	0.324502	3.89549	9.8e-05	0.000876747
Mpp6	348.108	-1.10903	0.377555	-2.93739	0.00330988	0.0169257
Mppe1	399.404	-0.810531	0.243702	-3.3259	0.000881328	0.0056212
Mprip	813.187	-0.701002	0.24061	-2.91343	0.00357479	0.0180215
Mrfap1	1639.63	-0.513868	0.195781	-2.62471	0.00867232	0.0372834
Mrm1	113.604	2.40234	0.815072	2.9474	0.00320462	0.016453
Mrpl14	274.625	1.10517	0.348156	3.17436	0.00150167	0.0087071
Mrpl18	1066.32	-0.478391	0.159444	-3.00037	0.00269648	0.0142788
Mrpl30	1229.91	-0.676825	0.203961	-3.31841	0.000905317	0.00575132
Mrpl33	776.334	1.84784	0.220838	8.3674	5.89e-17	5.24e-15
Mrpl37	396.633	1.39515	0.318649	4.37833	1.2e-05	0.000142623
Mrpl4	811.689	0.934756	0.212276	4.40349	1.07e-05	0.00012835
Mrpl40	601.406	0.779234	0.302831	2.57317	0.0100773	0.0420132
Mrpl54	369.115	1.19981	0.454345	2.64076	0.00827211	0.0358272
Mrps16	524.626	1.0776	0.320319	3.36414	0.000767821	0.00503502
Mrps30	575.548	-0.667488	0.236286	-2.82491	0.00472936	0.0226825
Mrps35	816.807	-0.94778	0.19138	-4.95236	7.33e-07	1.17e-05
Mrps5	309.014	1.10415	0.324103	3.40678	0.000657331	0.00443059
Mrrf	226.159	-1.94775	0.396462	-4.91283	8.98e-07	1.41e-05
Ms4a4b	4018.61	0.807023	0.127225	6.3433	2.25e-10	7.53e-09
Ms4a4d	11.4078	4.87653	1.84497	2.64315	0.00821381	0.0356108
Ms4a6d	183.066	3.31645	0.57238	5.79415	6.87e-09	1.71e-07
Msc	20.6578	7.62663	1.67847	4.54381	5.52e-06	7.21e-05
Msl2	343.244	-1.28165	0.332273	-3.85722	0.000114683	0.00100358
Msrb2	104.975	-2.65263	0.440461	-6.0224	1.72e-09	4.94e-08
Mss51	131.258	-1.29669	0.463653	-2.79669	0.00516289	0.0243967
mt-Co1	237115	-1.1801	0.190339	-6.19998	5.65e-10	1.74e-08
mt-Cytb	87942.3	-1.01867	0.176525	-5.77069	7.89e-09	1.94e-07
mt-Nd1	79071.9	-1.31385	0.24435	-5.37693	7.58e-08	1.48e-06
mt-Nd2	28898.6	-0.966017	0.271844	-3.55357	0.000380043	0.00278568
mt-Nd4	40330.4	-1.02043	0.237949	-4.28845	1.8e-05	0.000203402
mt-Nd5	14127.2	-1.00564	0.253434	-3.96803	7.25e-05	0.000678136
mt-Rnr1	5226.39	-1.67923	0.38821	-4.32556	1.52e-05	0.000174616
mt-Rnr2	26507.2	-1.90988	0.29183	-6.54448	5.97e-11	2.27e-09
mt-Tc	95.2401	-1.79904	0.49383	-3.64304	0.000269437	0.00206961
Mta2	253.843	1.27221	0.489886	2.59695	0.00940548	0.0397423
Mtap7d3	23.1681	-8.23803	2.41571	-3.41019	0.000649188	0.00438955
Mtch1	767.155	1.44907	0.316611	4.57682	4.72e-06	6.26e-05
Mtch2	1027.97	0.758737	0.236858	3.20334	0.00135843	0.00804022
Mtdh	1140.46	-1.16267	0.199016	-5.84208	5.16e-09	1.31e-07
Mterfd1	356.532	-1.22897	0.400747	-3.0667	0.00216434	0.0118831
Mtf2	850.042	-1.23912	0.286531	-4.32457	1.53e-05	0.000175251
Mtfp1	8.89697	6.41148	2.22501	2.88156	0.00395715	0.0196022
Mthfr	160.882	-1.31292	0.493514	-2.66035	0.00780586	0.0341302
Mtif2	490.689	-1.21991	0.267103	-4.5672	4.94e-06	6.53e-05
Mtmr12	906.926	-0.817083	0.214141	-3.81563	0.000135835	0.00114945
Mtmr3	1256.95	0.794243	0.202849	3.91543	9.02e-05	0.000818753
Mtmr7	108.821	3.56361	0.955273	3.73046	0.000191129	0.00154494
Mtpap	556.649	-1.12365	0.263125	-4.27039	1.95e-05	0.000217721
Mtss1	411.849	-1.70082	0.234036	-7.26737	3.67e-13	1.96e-11
Mtx1	366.224	0.872719	0.268626	3.24882	0.00115884	0.00707442
Muc1	8.00213	6.25888	2.15777	2.90062	0.00372425	0.018614
Muc20	30.9237	8.20861	1.49175	5.50268	3.74e-08	7.73e-07
Mut	185.676	-0.94157	0.363918	-2.58731	0.00967278	0.0406841
Mvb12a	503.039	0.85481	0.247599	3.4524	0.000555618	0.00383778
Mvk	69.8038	2.44576	0.803787	3.0428	0.00234391	0.0126415
Mvp	310.155	1.08908	0.322905	3.37274	0.000744236	0.00491556
Mx2	155.425	-2.86413	0.521729	-5.48968	4.03e-08	8.27e-07
Myadm	77.0584	6.07495	1.01972	5.95748	2.56e-09	7.06e-08
Myb	228.571	-1.4336	0.527748	-2.71644	0.00659877	0.0299032
Myc	249.066	-1.55748	0.53034	-2.93676	0.00331657	0.0169396
Mycbp2	3212.06	-1.25396	0.141467	-8.86397	7.72e-19	8.32e-17
Myd88	560.458	1.75454	0.303346	5.78397	7.3e-09	1.81e-07
Myeov2	750.338	1.02569	0.303004	3.38508	0.00071157	0.00473396
Myh10	43.7474	-3.02855	0.777172	-3.89688	9.74e-05	0.00087348
Myh9	1727.75	-1.30295	0.199993	-6.515	7.27e-11	2.69e-09
Myl12b	3208.17	0.525776	0.17543	2.99707	0.00272589	0.0144048
Myl6	4928.62	0.918858	0.234836	3.91276	9.12e-05	0.00082555
Mylip	741.875	-1.71198	0.238372	-7.18196	6.87e-13	3.51e-11
Mylpf	127.721	-2.01941	0.716266	-2.81936	0.0048119	0.0230267
Myo10	51.0928	-2.81493	0.712754	-3.94937	7.84e-05	0.00072268
Myo1e	91.9284	3.69129	0.751534	4.91168	9.03e-07	1.41e-05
Myo1f	1555.53	3.41535	0.448796	7.61004	2.74e-14	1.7e-12
Myo1g	3696.9	1.10966	0.170095	6.5238	6.85e-11	2.56e-09
Myo6	1161.67	-2.83007	0.273286	-10.3557	3.94e-25	7.33e-23
N4bp1	777.137	1.31655	0.266629	4.93778	7.9e-07	1.25e-05
N4bp2	312.23	-2.05909	0.512236	-4.01981	5.82e-05	0.000566124
N4bp3	55.0852	2.5987	0.85165	3.05137	0.00227803	0.0123852
Naa10	487.457	0.789227	0.284942	2.76978	0.00560947	0.0261598
Naa15	1144.52	-1.19764	0.213765	-5.60258	2.11e-08	4.66e-07
Naa25	238.431	-1.02024	0.381932	-2.67125	0.00755683	0.0332573
Naa30	825.774	-0.949435	0.199992	-4.74737	2.06e-06	3e-05
Naa35	629.726	-0.889906	0.249806	-3.56239	0.000367498	0.002703
Nabp1	991.547	-0.884667	0.191744	-4.6138	3.95e-06	5.35e-05
Nadk2	234.649	-1.84561	0.542479	-3.40217	0.000668528	0.00449189
Naip2	232.306	3.61764	0.854862	4.23184	2.32e-05	0.000250763
Naip5	207.414	7.53734	0.701336	10.7471	6.11e-27	1.4e-24
Naip6	99.7542	4.02639	1.20187	3.35011	0.000807787	0.00523286
Nans	543.399	0.711768	0.230964	3.08172	0.00205807	0.0114021
Nap1l1	2380.56	-0.637022	0.166044	-3.83647	0.000124818	0.0010718
Naprt1	39.8156	-3.18842	1.0675	-2.98681	0.00281903	0.0147812
Narf	312.144	-1.38112	0.38332	-3.60306	0.000314494	0.00236193
Narg2	284.256	-1.63646	0.510355	-3.20652	0.00134352	0.00797405
Nat2	48.5052	-2.50385	0.714681	-3.50345	0.00045928	0.00328753
Nav2	32.1495	2.92541	0.819071	3.57162	0.000354781	0.00262604
Nbas	100.632	2.60575	0.483783	5.38619	7.2e-08	1.41e-06
Nbeal2	1022.87	1.32851	0.407987	3.25627	0.00112888	0.00693113
Ncapd3	397.563	-0.93549	0.36499	-2.56306	0.0103754	0.0429489
Ncapg2	467.266	-1.75146	0.670696	-2.6114	0.00901714	0.0384052
Ncaph2	1210.38	0.956416	0.163267	5.858	4.68e-09	1.22e-07
Ncbp1	1427.81	-0.897367	0.182877	-4.90694	9.25e-07	1.44e-05
Ncf1	66.5938	2.05221	0.614172	3.34143	0.000833484	0.0053634
Ncf4	1196.19	1.9467	0.25589	7.60756	2.79e-14	1.71e-12
Nckipsd	35.0843	3.1372	0.911197	3.44294	0.000575418	0.00395118
Ncln	373.066	1.11478	0.44562	2.50165	0.0123617	0.0494693
Ncoa2	1212.37	-1.13941	0.202272	-5.63303	1.77e-08	4e-07
Ncoa6	502.789	-1.14927	0.265488	-4.32888	1.5e-05	0.000172469
Ncor1	2896.9	-1.09361	0.170834	-6.40157	1.54e-10	5.33e-09
Nde1	578.197	0.976454	0.339361	2.87733	0.00401055	0.0197903
Ndfip1	940.738	0.989906	0.235808	4.19794	2.69e-05	0.00028484
Ndor1	388.685	1.83869	0.299048	6.14848	7.82e-10	2.37e-08
Ndrg3	1662.54	-0.63633	0.222644	-2.85805	0.00426249	0.020841
Ndufa1	1163.21	0.675422	0.238836	2.82798	0.0046843	0.0225254
Ndufa11	732.742	0.961008	0.305551	3.14517	0.00165991	0.00949156
Ndufa13	1731.2	0.772705	0.229329	3.36941	0.000753285	0.00494983
Ndufa3	830.942	0.784611	0.244688	3.20658	0.00134324	0.00797405
Ndufa8	727.882	0.825167	0.270989	3.04502	0.00232667	0.0125823
Ndufaf4	431.479	-1.37467	0.333804	-4.1182	3.82e-05	0.000390371
Ndufb7	789.461	0.927392	0.296832	3.1243	0.00178231	0.0101013
Ndufb9	1291.55	0.814287	0.251192	3.2417	0.00118821	0.00722276
Ndufs4	1018.5	-1.0079	0.395188	-2.55044	0.0107587	0.0442499
Ndufs7	849.901	1.07728	0.200633	5.36942	7.9e-08	1.54e-06
Neat1	1476.81	2.42325	0.357877	6.77118	1.28e-11	5.35e-10
Nebl	162.154	3.3337	0.943172	3.53457	0.000408441	0.00296501
Nedd4	404.573	-3.38344	0.307383	-11.0073	3.53e-28	8.69e-26
Nedd4l	133.546	-2.29857	0.625639	-3.67396	0.000238824	0.0018749
Nedd8	825.972	0.936279	0.271182	3.45259	0.000555235	0.00383726
Nefh	61.1073	-1.46189	0.568707	-2.57055	0.0101537	0.0422495
Nek2	132.487	1.95295	0.460854	4.23767	2.26e-05	0.000244957
Nek4	32.9985	5.84835	1.25758	4.65047	3.31e-06	4.58e-05
Nek6	80.8558	9.59508	1.32077	7.26478	3.74e-13	1.99e-11
Nek9	1476.87	-0.513827	0.201602	-2.54872	0.010812	0.0444405
Nelfb	1030.32	0.751192	0.225606	3.32967	0.000869504	0.00555962
Neto2	52.9718	-2.0142	0.778401	-2.58761	0.00966445	0.0406624
Neurl3	481.963	1.4595	0.239195	6.10171	1.05e-09	3.09e-08
Nf2	335.32	1.10436	0.303297	3.64118	0.000271394	0.00208215
Nfatc2	831.8	0.711962	0.194914	3.65271	0.000259491	0.00200522
Nfe2l2	830.959	-1.3771	0.174925	-7.87253	3.48e-15	2.42e-13
Nfkb1	1861.41	0.586581	0.187633	3.12622	0.0017707	0.0100399
Nfkb2	471.215	1.70116	0.289209	5.88211	4.05e-09	1.07e-07
Nfkbia	6409.1	-1.3763	0.204391	-6.73366	1.65e-11	6.75e-10
Nfkbid	475.145	0.948419	0.32956	2.87784	0.00400414	0.0197663
Nfkbie	394.403	1.71183	0.413514	4.13971	3.48e-05	0.000358654
Ngdn	1090.68	-0.839132	0.242216	-3.4644	0.000531417	0.00369857
Nhsl1	73.5344	-9.90876	1.39481	-7.10401	1.21e-12	5.91e-11
Nhsl2	40.4055	8.59391	1.44854	5.9328	2.98e-09	8.05e-08
Nid2	32.1126	8.26271	1.48813	5.55241	2.82e-08	6.02e-07
Nin	657.525	-0.755316	0.256092	-2.9494	0.00318395	0.0163797
Ninj2	29.502	8.14089	1.51551	5.3717	7.8e-08	1.52e-06
Nip7	773.661	-1.20942	0.311028	-3.88847	0.00010088	0.000899988
Nipal3	649.517	1.59516	0.443203	3.59916	0.000319245	0.0023934
Nipbl	1391.21	-1.79114	0.257351	-6.95991	3.4e-12	1.54e-10
Nkg7	4233.97	3.11862	0.152884	20.3985	1.72e-92	3.68e-89
Nlk	397.058	-0.923199	0.236304	-3.90683	9.35e-05	0.000841896
Nmb	131.967	1.75315	0.447818	3.91487	9.05e-05	0.000819518
Nmt2	547.04	-1.12124	0.291015	-3.85286	0.000116745	0.00101607
Nnt	403.035	-0.770372	0.276295	-2.78822	0.0052999	0.0249247
Noc3l	199.426	-0.926513	0.343798	-2.69493	0.00704033	0.0314814
Noc4l	443.498	0.939798	0.302753	3.10417	0.00190811	0.0106728
Nol11	320.369	-0.924986	0.328709	-2.814	0.00489293	0.0233274
Nol7	1491.57	-0.570548	0.224869	-2.53725	0.0111727	0.0456303
Nono	2591.52	-0.520713	0.140599	-3.70354	0.000212615	0.00169722
Nop56	983.451	-0.685084	0.225661	-3.03589	0.00239824	0.0128966
Npdc1	11.5628	6.78847	1.97262	3.44134	0.000578837	0.00397041
Npepl1	843.566	0.776158	0.184098	4.21601	2.49e-05	0.000266326
Npm1	8866.44	-0.872812	0.182558	-4.78103	1.74e-06	2.57e-05
Nprl2	279.475	1.36763	0.277729	4.92434	8.46e-07	1.34e-05
Nqo1	15.1921	7.18321	1.76143	4.07806	4.54e-05	0.000454489
Nqo2	230.167	1.98616	0.675203	2.94157	0.00326554	0.0167256
Nr2c1	79.9273	-1.88147	0.552862	-3.40315	0.000666149	0.00448295
Nr2f6	16.8283	3.343	1.25258	2.66888	0.00761044	0.033413
Nr3c1	1255.75	-1.05385	0.273587	-3.85199	0.000117162	0.00101763
Nr4a3	438.334	-0.942395	0.296078	-3.18293	0.00145792	0.00851894
Nrbp1	649.418	0.715759	0.215293	3.32458	0.000885513	0.00564509
Nrip1	672.788	-1.34966	0.28818	-4.68338	2.82e-06	3.98e-05
Nrm	280.958	1.78094	0.567719	3.13701	0.00170679	0.00972921
Nrp1	1185.63	2.02241	0.34346	5.88835	3.9e-09	1.04e-07
Nsg2	1873.8	-1.74441	0.176707	-9.8718	5.52e-23	9.07e-21
Nsmce4a	1052.59	-0.689518	0.261088	-2.64094	0.00826773	0.0358203
Nt5c	1154.23	0.544523	0.214836	2.5346	0.0112577	0.0459046
Nt5c3	623.305	-0.750221	0.226045	-3.3189	0.000903726	0.00574487
Nt5dc2	22.3144	3.85198	1.47805	2.60613	0.00915729	0.0388988
Nt5dc3	143.89	1.47639	0.50554	2.92043	0.00349545	0.0176911
Nt5e	1346.76	2.10802	0.237515	8.8753	6.97e-19	7.58e-17
Ntf5	9.44705	6.49808	2.03933	3.18639	0.00144062	0.00844477
Nucb1	1108.9	1.45756	0.382395	3.81167	0.00013803	0.00116341
Nudcd3	666.934	1.10783	0.321453	3.44632	0.000568278	0.00390931
Nudt18	215.192	1.39899	0.335053	4.17543	2.97e-05	0.000311261
Nufip2	165.963	-1.56312	0.384174	-4.06878	4.73e-05	0.000468577
Numa1	1262.6	0.565943	0.174164	3.24947	0.00115618	0.00706159
Nup153	1973.65	-0.943206	0.290845	-3.24299	0.00118284	0.00719696
Nup160	258.584	-1.10791	0.39876	-2.77838	0.00546304	0.0255871
Nup210	2496	0.977895	0.131116	7.45822	8.77e-14	5.06e-12
Nup54	385.71	-1.9042	0.474682	-4.01153	6.03e-05	0.00058368
Nup62	587.932	0.609915	0.214846	2.83884	0.00452774	0.0219371
Nup98	194.903	-1.61653	0.493432	-3.27609	0.00105254	0.00654077
Nxnl2	8.8325	6.40078	2.10656	3.0385	0.0023776	0.0128071
Nxpe3	359.562	1.74591	0.315987	5.52527	3.29e-08	6.91e-07
Nxt1	340.653	1.26091	0.479551	2.62935	0.00855476	0.0369243
Oas1b	234.105	1.72348	0.565444	3.04802	0.00230357	0.012487
Oas3	495.866	1.0915	0.325227	3.3561	0.000790491	0.00515993
Oasl1	40.4269	-4.07708	1.10827	-3.67877	0.00023436	0.0018511
Oaz2	192.197	1.61243	0.487096	3.31029	0.000931985	0.00588896
Olfr60	14.3063	7.09693	1.81519	3.90974	9.24e-05	0.000833575
Omg	13.6917	7.03219	1.98222	3.54763	0.000388708	0.00284107
Optn	68.062	9.34642	1.35929	6.87594	6.16e-12	2.71e-10
Orai1	317.686	1.56459	0.447258	3.49818	0.000468453	0.00334945
Orai2	810.197	1.06147	0.178934	5.9322	2.99e-09	8.07e-08
Oraov1	295.767	1.2942	0.465827	2.77828	0.00546469	0.0255871
Ormdl1	785.199	-0.693456	0.259804	-2.66915	0.00760428	0.0334088
Ormdl3	667.129	-0.750424	0.283483	-2.64716	0.00811715	0.0352513
Os9	599.126	1.14502	0.281733	4.0642	4.82e-05	0.000476486
Osbp	283.226	-0.877452	0.331135	-2.64983	0.00805319	0.0350091
Osbpl2	343.662	1.17301	0.467976	2.50656	0.0121914	0.0489335
Osbpl3	779.983	3.82039	0.23657	16.1491	1.15e-58	1.14e-55
Osbpl5	453.494	1.3617	0.25211	5.40122	6.62e-08	1.31e-06
Osbpl7	226.894	1.57913	0.419537	3.76399	0.000167224	0.00137512
Osbpl9	1010.56	-0.776319	0.192923	-4.02399	5.72e-05	0.00055785
Osgep	1029.75	-1.0282	0.31117	-3.3043	0.000952145	0.00599828
Osgepl1	56.2785	2.81045	1.0737	2.61753	0.00885674	0.0378731
Osm	207.371	2.40089	0.743791	3.2279	0.00124701	0.00749843
Ostm1	720.274	0.801655	0.226346	3.54172	0.000397524	0.0028956
Otos	9.57083	4.75872	1.84806	2.57498	0.0100245	0.041875
Otud1	161.108	-2.99265	0.545405	-5.48702	4.09e-08	8.38e-07
Oxct1	1446.29	-0.971737	0.228704	-4.24888	2.15e-05	0.000236016
Oxr1	805.042	-1.4177	0.456454	-3.10591	0.00189697	0.0106281
Oxsr1	561.876	-1.33924	0.40189	-3.33236	0.000861124	0.00551154
P2rx7	380.571	2.22567	0.387037	5.75054	8.9e-09	2.14e-07
P4htm	32.8681	4.05573	1.03355	3.92407	8.71e-05	0.000792752
Pa2g4	429.389	-1.66657	0.329121	-5.0637	4.11e-07	6.93e-06
Pabpc1	13969.4	-1.45024	0.203671	-7.1205	1.08e-12	5.34e-11
Pabpc4	613.859	-1.01017	0.264593	-3.81781	0.000134639	0.00114158
Pacsin1	378.544	-2.86275	0.321367	-8.90804	5.19e-19	5.74e-17
Padi2	138.725	-1.33323	0.417647	-3.19223	0.00141178	0.00830609
Pafah1b1	1896.27	0.678136	0.204515	3.31583	0.000913722	0.00579897
Pag1	1209.54	-1.53748	0.216186	-7.11186	1.14e-12	5.65e-11
Paip2	2509.83	-1.22138	0.181378	-6.73387	1.65e-11	6.75e-10
Pak1	32.3239	-3.7653	1.36205	-2.76444	0.00570207	0.0265145
Pak2	2523.46	-0.579986	0.155413	-3.73189	0.000190045	0.00153872
Pak6	8.56119	6.35455	2.27735	2.79033	0.00526542	0.0248081
Palb2	82.1772	-1.80667	0.693616	-2.60472	0.00919503	0.0390461
Pank1	55.0528	-3.13815	0.97935	-3.20432	0.00135382	0.00802032
Pank3	319.277	-1.09729	0.345883	-3.17243	0.00151168	0.0087612
Papola	2155.2	-0.654158	0.160644	-4.07209	4.66e-05	0.000463753
Papss1	297.395	-1.13227	0.2936	-3.8565	0.000115022	0.00100517
Paqr4	83.6009	3.93605	0.851407	4.62299	3.78e-06	5.16e-05
Pard6g	97.9748	-1.67369	0.668923	-2.50207	0.0123471	0.0494345
Park7	1049.13	0.764904	0.198649	3.85053	0.000117863	0.00102164
Parp10	751.221	1.35673	0.284999	4.76047	1.93e-06	2.82e-05
Parp3	1154.07	-0.475159	0.158524	-2.99739	0.00272298	0.0143953
Parp4	494.827	-1.0335	0.296885	-3.48115	0.000499262	0.00351901
Parp8	393.032	-1.73169	0.280579	-6.17184	6.75e-10	2.06e-08
Parvg	1123.6	1.13109	0.173428	6.52197	6.94e-11	2.59e-09
Pask	126.756	-1.70252	0.645761	-2.63646	0.00837757	0.0362105
Patl1	301.226	1.32407	0.416804	3.17671	0.00148955	0.0086525
Pawr	17.9996	7.42698	1.76377	4.21085	2.54e-05	0.000271124
Paxbp1	968.496	-1.45956	0.303716	-4.80568	1.54e-06	2.29e-05
Pbrm1	1679.47	-0.903154	0.253291	-3.56568	0.000362913	0.00267234
Pbx3	53.5768	5.61217	1.16121	4.83305	1.34e-06	2.03e-05
Pbxip1	1374.04	1.25382	0.214417	5.84758	4.99e-09	1.28e-07
Pcbd2	73.1191	1.89508	0.608656	3.11355	0.00184853	0.0104076
Pcbp1	3260.09	-1.31073	0.134903	-9.71613	2.57e-22	4.02e-20
Pcbp2	2431.42	-0.386387	0.137857	-2.80281	0.00506601	0.0240222
Pcbp4	121.533	2.40066	0.740384	3.24245	0.00118506	0.00720703
Pcf11	607.164	-1.08054	0.281852	-3.83372	0.000126218	0.00108019
Pcgf2	23.9402	3.76901	1.21354	3.1058	0.00189763	0.0106281
Pcif1	826.24	0.855813	0.240692	3.55564	0.000377064	0.00276701
Pck2	99.5625	2.12047	0.606958	3.4936	0.00047656	0.0033986
Pcmtd2	448.811	-0.847551	0.334874	-2.53095	0.0113753	0.0462808
Pcna	4375.67	-0.913562	0.152533	-5.98927	2.11e-09	5.93e-08
Pcnp	766.051	-0.626561	0.215624	-2.90581	0.00366308	0.0183584
Pcx	13.7365	5.15342	1.65686	3.11036	0.0018686	0.0104884
Pcyt1b	11.1019	6.73055	1.92743	3.49198	0.000479451	0.00341286
Pdcd1	729.302	1.72199	0.414295	4.15643	3.23e-05	0.00033529
Pdcd4	347.489	-1.36341	0.272219	-5.0085	5.49e-07	9.03e-06
Pde12	506.231	-1.04841	0.255619	-4.10145	4.11e-05	0.000416089
Pde2a	397.638	2.34669	0.508279	4.61693	3.89e-06	5.28e-05
Pde3b	459.926	-1.74836	0.324279	-5.39153	6.99e-08	1.37e-06
Pde4b	1383.25	-0.863435	0.189605	-4.55387	5.27e-06	6.91e-05
Pde4c	14.6648	5.24951	1.79319	2.92747	0.00341735	0.0173644
Pde4d	486.853	-2.41865	0.309697	-7.80973	5.73e-15	3.83e-13
Pde6d	156.38	1.49528	0.408047	3.66449	0.000247829	0.00193024
Pdha1	885.929	-0.722093	0.213407	-3.38365	0.0007153	0.00475102
Pdia4	313.234	-3.38076	0.304998	-11.0845	1.49e-28	3.75e-26
Pdk1	1415.8	-1.13238	0.205874	-5.50035	3.79e-08	7.81e-07
Pdlim1	1212.99	-1.54117	0.243684	-6.32445	2.54e-10	8.38e-09
Pdp2	64.0535	-2.95589	0.984424	-3.00266	0.00267634	0.014178
Pdpk1	1050.18	-1.39211	0.176473	-7.88853	3.06e-15	2.14e-13
Pdrg1	559.158	0.635953	0.199772	3.1834	0.00145556	0.00850904
Pds5a	331.158	-1.01961	0.29492	-3.45724	0.000545732	0.00378233
Pds5b	615.058	-1.16261	0.263696	-4.40891	1.04e-05	0.000126107
Pdss1	149.814	-1.37136	0.519033	-2.64214	0.00823851	0.0357058
Pdzd11	361.116	1.45743	0.389456	3.74223	0.000182395	0.00148463
Pear1	538.378	1.62236	0.375654	4.31876	1.57e-05	0.000179537
Peli1	2182.17	-0.507243	0.156023	-3.25107	0.00114971	0.00703545
Penk	647.712	4.08227	0.258271	15.8061	2.82e-56	2.41e-53
Peo1	159.68	-1.31912	0.387684	-3.40256	0.00066758	0.00449023
Pepd	532.69	-0.728553	0.244581	-2.97878	0.00289395	0.0150876
Per1	535.604	-0.850654	0.267375	-3.1815	0.00146515	0.00854173
Perp	50.0416	4.7328	0.813838	5.8154	6.05e-09	1.52e-07
Pet100	100.879	2.1999	0.594657	3.69945	0.000216065	0.00171833
Pex16	362.74	1.04927	0.350584	2.99293	0.00276315	0.0145656
Pex5	350.703	-1.49769	0.3746	-3.9981	6.39e-05	0.000614094
Pfdn5	1698.06	0.884652	0.258815	3.41808	0.000630639	0.0042754
Pfkfb2	207.501	-1.46907	0.504816	-2.9101	0.00361309	0.018149
Pfkfb4	11.0474	4.82932	1.88138	2.5669	0.0102612	0.0425861
Pfkl	138.844	1.92623	0.625834	3.07787	0.00208488	0.0115059
Pfkm	159.823	-2.08998	0.370158	-5.64619	1.64e-08	3.72e-07
Pfkp	1157.25	0.790925	0.160059	4.94147	7.75e-07	1.23e-05
Pfn1	4391.5	-3.87541	0.242913	-15.9539	2.68e-57	2.45e-54
Pglyrp1	576.031	2.55834	0.434006	5.89471	3.75e-09	1e-07
Pglyrp2	805.143	-0.787219	0.249381	-3.1567	0.00159567	0.00917334
Pgrmc1	863.821	-0.925841	0.289056	-3.20298	0.00136015	0.00804667
Pgs1	569.768	0.714396	0.253512	2.818	0.00483237	0.0230816
Phc3	518.615	1.20815	0.274281	4.40481	1.06e-05	0.000127692
Phf11a	206.129	2.66938	0.558663	4.77816	1.77e-06	2.6e-05
Phf11b	574.496	1.89335	0.319532	5.92539	3.12e-09	8.37e-08
Phf14	628.148	-0.756299	0.212087	-3.56598	0.000362502	0.00267085
Phf21b	29.4361	4.57457	1.20957	3.78199	0.000155578	0.00129094
Phgdh	1064.89	0.833544	0.256346	3.25163	0.00114745	0.00702834
Phip	1195.12	-1.52161	0.429032	-3.54662	0.000390212	0.00284882
Phlda1	128.367	-2.28757	0.478202	-4.7837	1.72e-06	2.54e-05
Phlda3	26.1904	3.96715	1.06778	3.71533	0.000202935	0.00162704
[truncated: 1,210 more rows]

## Sheet: CD8_vs_iCD8
Supplementary Table S1: A list of genes expressed differentially between the induced T cells and their natural counterparts
	baseMean	log2FoldChange	lfcSE	stat	pvalue	padj
0610007P14Rik	529.207	0.548086	0.206356	2.65602	0.00790701	0.0191921
0610009B22Rik	128.966	-2.03727	0.408916	-4.98214	6.29e-07	3.34e-06
0610009L18Rik	18.7405	2.5781	0.775709	3.32354	0.000888829	0.00273355
0610010F05Rik	134.758	-1.01173	0.372514	-2.71596	0.00660846	0.0163713
0610011F06Rik	544.928	0.738375	0.281268	2.62517	0.00866063	0.020792
0610030E20Rik	706.23	-0.57727	0.20111	-2.87041	0.00409938	0.0106875
0610031J06Rik	889.339	1.66644	0.264981	6.28891	3.2e-10	2.5e-09
1110004F10Rik	1474.23	-0.643989	0.114501	-5.62432	1.86e-08	1.19e-07
1110007C09Rik	108.324	2.09546	0.597838	3.50505	0.000456513	0.00148631
1110008P14Rik	411.354	2.27039	0.267051	8.5017	1.87e-17	2.74e-16
1110034G24Rik	259.179	1.80438	0.344175	5.24262	1.58e-07	9.07e-07
1110038B12Rik	612.178	-1.06347	0.147115	-7.22878	4.87e-13	4.94e-12
1110051M20Rik	75.2598	-1.90903	0.420878	-4.53583	5.74e-06	2.64e-05
1110057K04Rik	421.377	0.708393	0.27745	2.55322	0.0106731	0.0250031
1190002N15Rik	417.037	-1.4231	0.198467	-7.17044	7.48e-13	7.45e-12
1190007I07Rik	187.375	-1.20282	0.303135	-3.96794	7.25e-05	0.000274425
1500009L16Rik	1013.85	0.796231	0.139298	5.71602	1.09e-08	7.17e-08
1500012F01Rik	918.446	0.772462	0.158909	4.86103	1.17e-06	5.97e-06
1600002K03Rik	260.683	0.930728	0.29797	3.12356	0.00178679	0.00510059
1600014C10Rik	535.614	2.33437	0.207029	11.2756	1.73e-29	4.79e-28
1600016N20Rik	99.0044	4.07832	0.938402	4.34602	1.39e-05	5.93e-05
1700001O22Rik	73.3367	2.73007	0.812896	3.35845	0.000783798	0.00244212
1700012B07Rik	5.1071	6.04212	2.08888	2.89251	0.00382176	0.0100515
1700017B05Rik	635.247	0.570246	0.179557	3.17585	0.00149398	0.00433801
1700019G17Rik	56.4201	2.52303	0.723465	3.48742	0.000487697	0.00157797
1700025G04Rik	422.697	1.05853	0.275377	3.84391	0.000121088	0.000442829
1700028K03Rik	35.284	4.45587	0.848361	5.25232	1.5e-07	8.62e-07
1700030K09Rik	149.618	-1.20474	0.286725	-4.20172	2.65e-05	0.000107974
1700048O20Rik	37.5846	-4.47248	0.957364	-4.67166	2.99e-06	1.44e-05
1700052N19Rik	261.127	0.687295	0.249493	2.75476	0.00587345	0.014767
1700102P08Rik	10.1667	4.22278	1.43473	2.94325	0.00324786	0.00870252
1700123O20Rik	542.194	-0.486159	0.19958	-2.43592	0.0148542	0.0332974
1810011H11Rik	5.31659	6.09411	2.12387	2.86934	0.00411328	0.010715
1810026J23Rik	662.282	-0.966639	0.157388	-6.14174	8.16e-10	6.1e-09
1810037I17Rik	451.186	1.26823	0.261936	4.84176	1.29e-06	6.55e-06
1810043H04Rik	237.73	1.58172	0.401717	3.93739	8.24e-05	0.000308941
1810058I24Rik	689.911	1.02918	0.175311	5.8706	4.34e-09	3e-08
1810059H22Rik	75.2048	-9.48373	1.27562	-7.43459	1.05e-13	1.13e-12
2010016I18Rik	151.837	3.73466	0.362671	10.2977	7.22e-25	1.54e-23
2010107E04Rik	1240.92	0.71939	0.165313	4.35169	1.35e-05	5.79e-05
2010107G12Rik	64.4712	-5.00578	0.767428	-6.5228	6.9e-11	5.79e-10
2010111I01Rik	673.776	1.53774	0.182613	8.42076	3.74e-17	5.37e-16
2210016F16Rik	548.845	0.590412	0.247805	2.38257	0.0171922	0.0378836
2210018M11Rik	553.07	-1.31777	0.290321	-4.53902	5.65e-06	2.61e-05
2310009B15Rik	115.998	-1.15929	0.340556	-3.40411	0.000663803	0.00209777
2310011J03Rik	331.806	1.65632	0.266567	6.21351	5.18e-10	3.94e-09
2310036O22Rik	1379.39	0.679967	0.115759	5.87401	4.25e-09	2.95e-08
2310045N01Rik	513.365	1.53244	0.235522	6.50657	7.69e-11	6.42e-10
2310047M10Rik	61.4239	2.62854	0.502092	5.23518	1.65e-07	9.41e-07
2310061I04Rik	478.265	1.25894	0.243339	5.17362	2.3e-07	1.29e-06
2410002F23Rik	313.707	1.53155	0.272954	5.61103	2.01e-08	1.28e-07
2410003L11Rik	12.6819	7.35185	1.62841	4.51474	6.34e-06	2.88e-05
2410004N09Rik	306.914	0.893	0.211144	4.22933	2.34e-05	9.65e-05
2410015M20Rik	682.362	1.19771	0.162769	7.35831	1.86e-13	1.96e-12
2410018L13Rik	20.5581	3.30468	1.33323	2.4787	0.0131864	0.030052
2410019O14Rik	19.5053	5.96947	1.36486	4.3737	1.22e-05	5.28e-05
2410127L17Rik	143.483	-0.828463	0.285572	-2.90106	0.00371898	0.00980494
2410131K14Rik	103.864	1.44211	0.630166	2.28847	0.0221104	0.0471747
2500004C02Rik	68.7576	-1.76887	0.560266	-3.1572	0.00159295	0.00459525
2510003E04Rik	220.879	-1.24217	0.317169	-3.91642	8.99e-05	0.000334684
2510009E07Rik	32.4894	-3.35018	1.18022	-2.8386	0.00453118	0.0116922
2600006K01Rik	4.42141	5.84027	2.19751	2.65767	0.00786828	0.0191234
2610002M06Rik	429.316	-1.47116	0.212012	-6.93904	3.95e-12	3.69e-11
2610018G03Rik	111.593	-1.1768	0.516094	-2.2802	0.0225956	0.0480661
2610020H08Rik	418.953	2.01312	0.291744	6.90032	5.19e-12	4.8e-11
2610021A01Rik	148.67	-1.53431	0.511907	-2.99724	0.00272436	0.00743957
2610035D17Rik	219.676	2.21487	0.516957	4.28443	1.83e-05	7.69e-05
2610307P16Rik	60.833	-6.09722	1.04075	-5.85847	4.67e-09	3.22e-08
2610318N02Rik	482.558	-1.36205	0.188152	-7.23912	4.52e-13	4.59e-12
2700029M09Rik	773.377	-1.15345	0.189394	-6.0902	1.13e-09	8.3e-09
2700049A03Rik	190.931	-1.09138	0.329148	-3.31577	0.000913916	0.00279997
2700060E02Rik	1763.42	-0.323633	0.0967842	-3.34386	0.000826221	0.00255878
2700081O15Rik	78.5534	-2.67708	0.419859	-6.37613	1.82e-10	1.46e-09
2810001G20Rik	235.531	1.44713	0.41744	3.46669	0.000526909	0.00169477
2810004N23Rik	296.821	-0.906232	0.218027	-4.15652	3.23e-05	0.000130065
2810008D09Rik	344.985	1.97988	0.363656	5.44439	5.2e-08	3.17e-07
2810408A11Rik	64.525	-3.01661	0.596528	-5.05695	4.26e-07	2.31e-06
2810408M09Rik	115.611	1.15612	0.400404	2.88737	0.00388474	0.0101858
2810417H13Rik	2586.42	-2.7075	0.105694	-25.6164	1e-144	3.9e-142
2810428I15Rik	434.443	0.545678	0.221123	2.46776	0.0135961	0.0308435
2810455O05Rik	35.795	-2.69564	0.650976	-4.14092	3.46e-05	0.000138364
2810468N07Rik	21.3488	4.8392	1.35521	3.57081	0.000355876	0.00118687
2900026A02Rik	134.214	3.85384	1.56418	2.4638	0.0137472	0.0310983
3110009E18Rik	61.4137	-1.43626	0.430329	-3.33758	0.000845118	0.00261037
3110082I17Rik	59.4508	-1.17282	0.465361	-2.52023	0.0117277	0.0271568
3830406C13Rik	234.568	1.22599	0.274063	4.4734	7.7e-06	3.45e-05
4632428N05Rik	1575.16	1.84709	0.117477	15.723	1.05e-55	7.68e-54
4833439L19Rik	768.403	-0.595544	0.165724	-3.59359	0.00032615	0.001098
4921524J17Rik	249.639	-1.1671	0.27429	-4.255	2.09e-05	8.68e-05
4930412M03Rik	13.9178	7.4914	1.57682	4.75097	2.02e-06	9.98e-06
4930426L09Rik	4.01363	5.70543	2.33429	2.44418	0.014518	0.0326179
4930427A07Rik	361.553	-1.0925	0.204487	-5.34261	9.16e-08	5.42e-07
4930430F08Rik	23.4575	-1.7646	0.758793	-2.32553	0.0200436	0.0433193
4930431P03Rik	28.2043	8.51317	1.39998	6.08094	1.19e-09	8.77e-09
4930453N24Rik	673.236	0.679755	0.168767	4.02778	5.63e-05	0.000216903
4930486L24Rik	89.5959	1.86133	0.554661	3.35579	0.000791378	0.00246454
4930503L19Rik	115.381	-1.03489	0.349466	-2.96134	0.00306302	0.0082673
4930512H18Rik	4.91299	5.98303	2.14344	2.79133	0.00524923	0.0133281
4930570N18Rik	11.2518	3.79317	1.61361	2.35074	0.0187362	0.0409137
4930579G24Rik	334.648	-2.31058	0.357407	-6.46484	1.01e-10	8.35e-10
4930581F22Rik	282.759	1.86768	0.376108	4.9658	6.84e-07	3.61e-06
4933406I18Rik	5.07629	4.9042	1.96109	2.50076	0.0123929	0.0284812
4933426M11Rik	270.456	1.06453	0.265248	4.01335	5.99e-05	0.000229446
4933439C10Rik	124.594	1.79245	0.594824	3.01341	0.00258326	0.00709643
5031425E22Rik	89.07	2.36895	0.592319	3.99945	6.35e-05	0.000242193
5031425F14Rik	13.4528	7.44645	1.61102	4.62221	3.8e-06	1.8e-05
5430417L22Rik	167.631	-1.79283	0.382532	-4.68674	2.78e-06	1.34e-05
5430421N21Rik	27.1541	4.52308	1.32328	3.41809	0.000630633	0.00200437
5430427O19Rik	108.635	8.07858	0.919601	8.78487	1.57e-18	2.44e-17
5730405O15Rik	4.58551	4.72639	2.079	2.27339	0.0230026	0.0488268
5730507C01Rik	15.7445	7.67329	1.55488	4.93499	8.02e-07	4.2e-06
5730559C18Rik	12.5685	-5.10097	1.55756	-3.27497	0.00105674	0.0031896
5830411N06Rik	729.957	3.82391	0.338868	11.2844	1.57e-29	4.36e-28
5830418P13Rik	14.4352	-4.33676	1.49944	-2.89225	0.00382489	0.0100577
5830428H23Rik	148.472	1.68181	0.596015	2.82176	0.00477614	0.0122431
6330403K07Rik	50.4393	2.9123	0.837622	3.47687	0.000507308	0.00163705
6530402F18Rik	65.9819	4.82623	0.555442	8.68899	3.66e-18	5.58e-17
6820431F20Rik	98.0595	-1.13967	0.487395	-2.33829	0.0193723	0.0420454
9130008F23Rik	6.65447	6.41237	2.09738	3.05732	0.00223324	0.0062296
9130020K20Rik	37.3385	4.00776	0.810486	4.94488	7.62e-07	4e-06
9230111E07Rik	10.0822	3.4825	1.41949	2.45334	0.0141536	0.0319108
9430008C03Rik	339.445	0.420772	0.183071	2.29841	0.0215386	0.0461709
9430016H08Rik	293.052	-1.38258	0.214947	-6.4322	1.26e-10	1.03e-09
9430038I01Rik	108.632	-1.33676	0.391728	-3.41247	0.00064377	0.00204149
9530077C05Rik	123.97	-4.05706	0.436693	-9.29044	1.54e-20	2.67e-19
9630033F20Rik	62.2283	3.16497	0.472579	6.69723	2.12e-11	1.87e-10
9930021J03Rik	297.818	-1.26006	0.292535	-4.30737	1.65e-05	6.97e-05
9930111J21Rik2	5.36964	6.12233	2.09076	2.92828	0.00340843	0.00907219
A230046K03Rik	206.371	-1.5369	0.378557	-4.05989	4.91e-05	0.000190736
A230050P20Rik	27.5584	1.56362	0.65085	2.40243	0.0162864	0.036117
A430078G23Rik	131.636	2.58744	0.732889	3.53047	0.000414829	0.00136644
A430093F15Rik	222.481	2.0474	0.442653	4.6253	3.74e-06	1.77e-05
A430104N18Rik	219.631	2.41881	0.258897	9.34274	9.39e-21	1.65e-19
A430110L20Rik	3.63656	5.55579	2.33774	2.37657	0.0174746	0.0384598
A630023P12Rik	116.239	3.37435	0.524591	6.43233	1.26e-10	1.03e-09
A830005F24Rik	8.0412	6.68797	1.92838	3.46819	0.000523982	0.00168662
A830010M20Rik	38.9214	-1.8127	0.668504	-2.71158	0.0066963	0.0165698
A830080D01Rik	270.176	-1.02418	0.303665	-3.37273	0.000744275	0.00233028
A930002I21Rik	207.49	-2.90369	0.465543	-6.23722	4.45e-10	3.42e-09
A930003A15Rik	39.1635	-8.54644	1.53842	-5.55532	2.77e-08	1.74e-07
A930005H10Rik	70.4419	1.26925	0.451797	2.80934	0.00496427	0.0126773
A930011G23Rik	4.98421	6.00918	2.10356	2.85668	0.00428101	0.0111114
Aaas	741.478	1.02884	0.188072	5.47043	4.49e-08	2.76e-07
Aars	801.993	0.494384	0.185232	2.669	0.00760765	0.0185602
Aars2	347.586	-0.874241	0.269778	-3.2406	0.0011928	0.00355186
Aarsd1	841.92	-0.487676	0.213791	-2.28109	0.0225434	0.0479817
Aasdhppt	369.261	-1.07636	0.21366	-5.03774	4.71e-07	2.53e-06
Aatf	454.878	-0.508889	0.19329	-2.63277	0.00846916	0.0203831
AB124611	697.304	1.45628	0.185925	7.83262	4.78e-15	5.72e-14
Abca2	659.924	1.95829	0.162531	12.0488	1.97e-33	6.57e-32
Abca3	305.415	1.54513	0.301827	5.11926	3.07e-07	1.69e-06
Abca7	574.507	1.48946	0.183855	8.1013	5.44e-16	7.1e-15
Abcb1a	119.819	4.74749	1.76658	2.68739	0.00720127	0.0176931
Abcb1b	85.4916	2.17274	0.800721	2.71348	0.00665809	0.0164816
Abcb7	379.06	-1.0355	0.235445	-4.39807	1.09e-05	4.77e-05
Abcb9	543.453	1.04288	0.185922	5.60925	2.03e-08	1.29e-07
Abcc10	87.2753	1.91465	0.562699	3.40263	0.000667407	0.0021076
Abcc5	302.4	-1.0261	0.223981	-4.58119	4.62e-06	2.16e-05
Abcd1	490.832	-0.467288	0.203121	-2.30054	0.0214178	0.0459566
Abce1	1130.9	-0.799094	0.12888	-6.20031	5.64e-10	4.28e-09
Abcf1	1384.46	0.537268	0.144083	3.72887	0.000192342	0.000675883
Abcf2	1114.68	-1.44001	0.132592	-10.8604	1.78e-27	4.4e-26
Abcf3	385.393	0.903136	0.213124	4.23761	2.26e-05	9.32e-05
Abcg1	392.835	1.58052	0.281088	5.62285	1.88e-08	1.2e-07
Abcg2	37.6367	-2.08726	0.702336	-2.97188	0.0029598	0.00802276
Abhd10	239.793	-0.687944	0.249485	-2.75746	0.00582526	0.0146602
Abhd11	347.547	1.15192	0.21066	5.46817	4.55e-08	2.8e-07
Abhd12	271.015	1.85272	0.316362	5.85632	4.73e-09	3.26e-08
Abhd14b	104.86	3.09375	0.863187	3.5841	0.000338243	0.00113347
Abhd17c	323.605	-2.34873	0.230251	-10.2007	1.97e-24	4.11e-23
Abhd2	139.137	0.969928	0.352603	2.75077	0.00594556	0.0149174
Abhd5	69.3401	2.89663	0.865059	3.34847	0.000812587	0.00252312
Abhd6	48.7056	2.44379	0.653188	3.74132	0.000183055	0.000646252
Abi1	1689.05	-0.494183	0.124362	-3.97374	7.08e-05	0.000268297
Abi2	221.777	-1.25634	0.325376	-3.86119	0.000112838	0.000414783
Abl1	858.489	-0.966684	0.206075	-4.69094	2.72e-06	1.32e-05
Ablim1	3441.34	1.06744	0.0950644	11.2286	2.95e-29	8.08e-28
Ablim3	4.93813	5.98177	2.23706	2.67395	0.00749642	0.0183178
Abr	930.072	0.708301	0.215711	3.28357	0.00102502	0.00310555
Abt1	258.497	-0.684302	0.227963	-3.00181	0.00268376	0.00733804
Acaa1a	490.152	1.00346	0.318652	3.14909	0.00163781	0.00471197
Acaa2	945.081	0.705014	0.184299	3.82539	0.000130566	0.000475055
Acaca	260.508	-0.599484	0.252181	-2.37719	0.0174449	0.038414
Acad9	339.804	-0.625888	0.200734	-3.118	0.00182081	0.00518962
Acadl	765.845	0.500845	0.156538	3.19952	0.00137657	0.00403543
Acads	73.5018	-1.35686	0.450835	-3.00967	0.00261532	0.00716925
Acap1	1851.65	2.1579	0.109368	19.7307	1.18e-86	1.94e-84
Acap3	469.756	1.33209	0.303754	4.38542	1.16e-05	5.03e-05
Acat1	844.453	-0.992914	0.169571	-5.85546	4.76e-09	3.27e-08
Acbd3	476.483	-0.770813	0.18016	-4.2785	1.88e-05	7.88e-05
Accs	278.204	0.962496	0.284337	3.38506	0.00071164	0.00223683
Acer2	25.7656	5.23357	1.26051	4.15196	3.3e-05	0.000132186
Acer3	141.098	-1.96449	0.631933	-3.1087	0.00187911	0.00534274
Acin1	524.522	-1.18754	0.266562	-4.45501	8.39e-06	3.73e-05
Acly	1402.17	-0.886667	0.168802	-5.25271	1.5e-07	8.61e-07
Acn9	95.7074	-1.05657	0.361257	-2.92469	0.00344799	0.00916989
Acot11	54.4953	2.19279	0.648802	3.37976	0.000725489	0.00227702
Acot2	213.113	-0.611973	0.246238	-2.48529	0.0129447	0.0295746
Acot8	136.993	1.48465	0.47793	3.10642	0.00189367	0.00537817
Acot9	776.657	0.953175	0.188229	5.06391	4.11e-07	2.23e-06
Acox3	318.779	1.73374	0.284579	6.09231	1.11e-09	8.19e-09
Acp1	450.781	-0.548872	0.200406	-2.73879	0.00616651	0.0154164
Acp5	1622.43	1.92345	0.13155	14.6214	2.05e-48	1.23e-46
Acsbg1	728.238	3.89402	0.374892	10.3871	2.84e-25	6.2e-24
Acsl1	74.9689	-1.39161	0.565555	-2.46061	0.01387	0.0313429
Acsl3	100.39	-8.02046	1.12533	-7.1272	1.02e-12	1.01e-11
Acsl4	222.141	0.768318	0.302675	2.53843	0.0111353	0.0259627
Acsl5	1268.31	1.26215	0.155642	8.10928	5.09e-16	6.68e-15
Actb	31466.9	0.812565	0.0864553	9.39867	5.53e-21	9.84e-20
Actl6a	817.669	-1.40291	0.176738	-7.93781	2.06e-15	2.55e-14
Actn2	327.749	2.19835	0.269219	8.16565	3.2e-16	4.27e-15
Actn4	1486.12	-1.17852	0.138154	-8.53044	1.46e-17	2.14e-16
Actr1a	1130.94	0.444722	0.127323	3.49286	0.000477873	0.00154868
Actr1b	540.39	0.681954	0.152318	4.47717	7.56e-06	3.39e-05
Actr2	1926.27	0.648446	0.138097	4.69558	2.66e-06	1.29e-05
Actr3	6847.1	0.447686	0.0867395	5.16127	2.45e-07	1.37e-06
Actr6	164.055	-1.52762	0.414204	-3.68809	0.00022594	0.000785134
Acvr2b	34.8341	-5.18186	1.2379	-4.186	2.84e-05	0.000115292
Acy1	95.3404	1.7223	0.533188	3.23019	0.00123706	0.00366917
Acyp2	11.6503	3.72644	1.43603	2.59496	0.00946027	0.0225069
Ada	590.538	-0.765172	0.195355	-3.91683	8.97e-05	0.000334205
Adam10	1634.35	-0.876028	0.168071	-5.21226	1.87e-07	1.06e-06
Adam19	1415.33	2.465	0.203901	12.0892	1.2e-33	4.06e-32
Adam8	173.047	2.74108	0.740455	3.70189	0.000214002	0.000746274
Adamts10	485.405	1.13054	0.281487	4.01632	5.91e-05	0.000226914
Adamts14	13.3608	4.80721	1.40169	3.42959	0.00060449	0.00192454
Adamts3	35.8627	-7.43914	1.46381	-5.08205	3.73e-07	2.04e-06
Adamtsl2	23.6465	-5.0413	1.2049	-4.18399	2.86e-05	0.000116276
Adap1	170.497	3.94866	0.377647	10.456	1.38e-25	3.08e-24
Adar	699.685	1.74239	0.190006	9.1702	4.72e-20	8.03e-19
Adat2	94.7422	-1.48866	0.466412	-3.19173	0.00141423	0.00413638
Adat3	49.0223	1.43367	0.614404	2.33344	0.0196251	0.0425343
Adck2	193.349	0.852079	0.276627	3.08025	0.00206827	0.0058136
Adcy6	177.868	-3.58238	0.4114	-8.70776	3.1e-18	4.76e-17
Adcy7	2017.03	2.47783	0.164069	15.1024	1.56e-51	1.04e-49
Add1	2462.21	0.475935	0.119325	3.98855	6.65e-05	0.000252986
Add3	1163.09	0.73532	0.249188	2.95086	0.00316888	0.00850511
Adh5	1822.14	-0.815363	0.1158	-7.04115	1.91e-12	1.84e-11
Adk	398.455	-1.88759	0.307954	-6.12945	8.82e-10	6.57e-09
Adnp2	147.036	-2.98586	0.455904	-6.54932	5.78e-11	4.88e-10
Adprm	422.079	0.729882	0.304129	2.39991	0.0163993	0.0363109
Adrb1	13.2446	7.42185	1.62061	4.57967	4.66e-06	2.17e-05
Adrb2	117.033	-3.52701	0.482603	-7.30832	2.71e-13	2.8e-12
Adrbk1	3359.23	0.86647	0.152116	5.6961	1.23e-08	8e-08
Adrm1	877.809	-0.411158	0.150701	-2.7283	0.00636615	0.0158536
Adsl	1593.16	-0.946573	0.163089	-5.80404	6.47e-09	4.38e-08
Adss	1029.12	0.42975	0.149082	2.88264	0.00394353	0.0103231
Adssl1	91.067	-2.83715	0.50012	-5.67293	1.4e-08	9.09e-08
Aen	218.195	1.62819	0.265115	6.14145	8.18e-10	6.11e-09
Aes	693.446	0.362775	0.139242	2.60535	0.00917805	0.0219086
AF357399	8.93639	4.6398	1.67373	2.77213	0.00556915	0.014057
Afap1	29.5444	-8.13681	1.40135	-5.8064	6.38e-09	4.32e-08
Aff1	136.23	-1.11865	0.424149	-2.6374	0.00835434	0.0201559
Aff3	368.726	-1.03212	0.229945	-4.48856	7.17e-06	3.23e-05
Agap2	33.3704	1.49324	0.607886	2.45645	0.0140318	0.0316584
Agbl5	62.1833	-1.55371	0.530405	-2.92929	0.00339742	0.00904663
Agfg2	298.896	-2.18988	0.24466	-8.95069	3.53e-19	5.74e-18
Aggf1	637.037	-0.398542	0.149988	-2.65715	0.00788041	0.0191456
Agk	165.87	-1.5555	0.413371	-3.76296	0.000167913	0.000596899
Ago2	524.242	-1.04635	0.191405	-5.46665	4.59e-08	2.82e-07
Agpat2	223.763	1.96368	0.366568	5.35694	8.46e-08	5.02e-07
Agpat3	890.54	1.96065	0.146379	13.3943	6.53e-41	3.09e-39
Agpat4	102.248	1.99113	0.465984	4.27296	1.93e-05	8.05e-05
Agpat5	493.207	-0.444871	0.182037	-2.44385	0.0145316	0.0326427
Agpat6	560.267	0.914877	0.217706	4.20236	2.64e-05	0.000107707
Agps	594.702	-0.567733	0.222905	-2.54697	0.0108662	0.0254
Agtrap	342.101	-1.16672	0.242219	-4.8168	1.46e-06	7.36e-06
Ahcy	930.938	-0.880014	0.160887	-5.46976	4.51e-08	2.77e-07
Ahcyl2	595.585	-1.02331	0.21097	-4.85049	1.23e-06	6.28e-06
Ahnak	818.856	4.00892	0.353944	11.3264	9.71e-30	2.72e-28
Ahsa1	1189.73	-0.445549	0.130733	-3.40808	0.000654207	0.00207101
Ahsa2	436.014	-1.24841	0.283051	-4.41056	1.03e-05	4.52e-05
AI314180	595.92	-0.595186	0.195571	-3.04332	0.0023398	0.00648317
AI413582	683.389	2.54153	0.150126	16.9293	2.74e-64	2.62e-62
AI462493	373.026	0.801076	0.211041	3.79582	0.000147154	0.000528816
AI467606	749.8	0.633462	0.224775	2.8182	0.00482934	0.0123671
AI504432	49.8731	-2.29993	0.565409	-4.06774	4.75e-05	0.00018482
AI606181	43.1358	1.53709	0.505557	3.04039	0.00236274	0.00653969
AI662270	1304.63	-1.14605	0.183049	-6.26088	3.83e-10	2.96e-09
AI837181	475.49	1.33484	0.294094	4.53881	5.66e-06	2.61e-05
AI847159	80.4621	1.61963	0.411891	3.93219	8.42e-05	0.000315204
AI987944	91.494	1.36	0.580363	2.34337	0.0191105	0.0415799
Aifm1	470.317	-0.704919	0.266662	-2.64349	0.00820553	0.0198491
Aim1	832.419	3.01518	0.141148	21.3618	3.03e-101	6.37e-99
Aim1l	98.8949	3.30863	0.564021	5.86614	4.46e-09	3.08e-08
Aim2	145.804	2.7512	0.648213	4.24429	2.19e-05	9.08e-05
Aip	1239.87	1.25213	0.267217	4.68582	2.79e-06	1.35e-05
Ajuba	5.20347	6.07684	2.10532	2.88642	0.00389655	0.0102105
AK010878	173.437	-2.13053	0.291792	-7.30153	2.85e-13	2.94e-12
Ak6	399.477	-1.83296	0.24929	-7.35272	1.94e-13	2.04e-12
Akap1	126.906	-1.51789	0.439884	-3.45065	0.000559237	0.00179112
Akap12	140.233	-1.25152	0.338707	-3.69499	0.000219898	0.000765797
Akap13	2671.66	1.1589	0.10519	11.0172	3.16e-28	8.17e-27
Akap8l	311.145	1.2963	0.27744	4.67235	2.98e-06	1.43e-05
Akirin2	394.268	-0.851461	0.214564	-3.96834	7.24e-05	0.000274051
Akna	1894.5	1.69188	0.115193	14.6873	7.77e-49	4.77e-47
Akr1b10	399.269	0.454661	0.179786	2.5289	0.0114422	0.0265819
Akr1c12	30.6103	5.12319	0.969801	5.28273	1.27e-07	7.39e-07
Akr1c13	242.453	1.98213	0.311203	6.36925	1.9e-10	1.52e-09
Akt1	1479.3	-0.464889	0.191676	-2.42538	0.0152922	0.0341423
Akt1s1	62.3162	-1.49959	0.616456	-2.43261	0.0149906	0.0335682
Aldh1b1	28.9327	-2.57872	0.726459	-3.54971	0.000385661	0.00127791
Aldh2	26.1393	-6.15455	1.31122	-4.69375	2.68e-06	1.3e-05
Aldh3a2	377.631	0.70715	0.201325	3.51248	0.000443944	0.00145044
Aldh5a1	8.72971	6.81021	1.82057	3.7407	0.000183511	0.000647687
Aldh7a1	238.367	-2.27824	0.350418	-6.50148	7.95e-11	6.63e-10
Aldh9a1	926.324	-1.18241	0.186688	-6.33363	2.39e-10	1.9e-09
Aldoa	2600.43	1.10921	0.128853	8.60833	7.41e-18	1.11e-16
Alg13	114.948	-1.09707	0.359042	-3.05553	0.0022466	0.00626276
Alg2	95.8001	-1.6442	0.566311	-2.90334	0.00369201	0.00974216
Alg5	441.076	1.08451	0.234875	4.61741	3.89e-06	1.84e-05
Alg6	68.0429	-1.46377	0.533119	-2.74568	0.00603864	0.015129
Alg8	142.225	-1.41414	0.430187	-3.28727	0.00101163	0.0030693
Alkbh4	321.889	1.93638	0.382456	5.06301	4.13e-07	2.24e-06
Alkbh5	646.1	-0.743252	0.179813	-4.13348	3.57e-05	0.000142528
Alkbh8	164.902	-1.23044	0.394782	-3.11677	0.00182846	0.00520793
Alms1	60.8854	-3.67052	0.777903	-4.71848	2.38e-06	1.16e-05
Alox5ap	80.0841	-4.11325	0.555995	-7.398	1.38e-13	1.47e-12
Alox8	14.4662	3.62256	1.55058	2.33626	0.0194775	0.0422451
Als2	232.169	-2.30411	0.542631	-4.24619	2.17e-05	9.01e-05
Als2cl	412.194	1.5006	0.35913	4.17843	2.94e-05	0.000118966
Alyref	500.288	-3.99945	0.22805	-17.5376	7.39e-69	7.72e-67
Ambra1	107.209	1.25033	0.484408	2.58115	0.00984709	0.0232934
Amd1	319.925	-0.835696	0.217834	-3.83639	0.000124857	0.000455704
Amdhd2	296.155	3.71375	0.301825	12.3043	8.58e-35	3.01e-33
Amica1	656.713	1.99446	0.260333	7.66119	1.84e-14	2.1e-13
Amigo1	15.3648	3.77941	1.10944	3.4066	0.000657766	0.00208074
Ammecr1	110.614	-2.0035	0.43433	-4.61285	3.97e-06	1.88e-05
Ampd1	66.5945	-4.28549	0.871664	-4.91644	8.81e-07	4.57e-06
Ampd2	476.748	-0.495812	0.211585	-2.34333	0.0191125	0.0415799
Amz2	444.842	-0.694066	0.216547	-3.20515	0.00134991	0.00396633
Anapc1	1254.77	-0.939798	0.158114	-5.94379	2.79e-09	1.97e-08
Anapc10	263.762	-0.924452	0.369697	-2.50057	0.0123995	0.0284913
Anapc13	162.543	0.896699	0.27128	3.30544	0.000948286	0.00289079
Anapc5	4259.75	-0.798766	0.106934	-7.46968	8.04e-14	8.72e-13
Anapc7	645.288	-0.67987	0.21561	-3.15324	0.00161471	0.00465071
Angpt1	43.9443	-8.71037	1.43197	-6.0828	1.18e-09	8.68e-09
Angptl2	119.992	-4.24305	0.508947	-8.33692	7.62e-17	1.06e-15
Angptl4	151.349	-1.50952	0.395447	-3.81727	0.000134939	0.0004887
Ank	208.238	2.86013	0.383364	7.46061	8.61e-14	9.32e-13
Ankfy1	531.984	0.551016	0.234481	2.34994	0.0187767	0.0409742
Ankhd1	536.985	-0.657013	0.178291	-3.68505	0.000228655	0.000793925
Ankle1	135.424	-1.13336	0.382135	-2.96587	0.00301832	0.00815727
Ankmy2	166.865	0.718943	0.305738	2.3515	0.0186978	0.0408368
Ankra2	221.355	0.728348	0.262347	2.77628	0.00549846	0.0138922
Ankrd10	2911.07	-0.803997	0.112953	-7.11796	1.1e-12	1.08e-11
Ankrd11	2515.29	0.45329	0.154151	2.94056	0.00327616	0.00876738
Ankrd12	386.516	0.662326	0.257662	2.57053	0.0101544	0.0239234
Ankrd13c	123.167	0.799977	0.322105	2.48359	0.0130064	0.0296999
Ankrd16	606.581	0.667138	0.204179	3.26741	0.00108535	0.00326597
Ankrd17	1193.75	-0.688655	0.182544	-3.77255	0.000161588	0.000576489
Ankrd26	86.3185	-2.1587	0.44505	-4.85046	1.23e-06	6.28e-06
Ankrd32	169.298	-1.22523	0.470842	-2.6022	0.00926278	0.0220782
Ankrd37	93.248	-1.18462	0.47122	-2.51395	0.0119387	0.0275509
Ankrd49	195.122	-1.09211	0.348334	-3.13525	0.00171709	0.00492241
Ankrd50	260.186	-1.28289	0.258342	-4.96585	6.84e-07	3.61e-06
Ankrd54	616.73	0.681717	0.192516	3.54109	0.000398473	0.00131595
Anks3	370.764	1.40634	0.413291	3.40278	0.000667034	0.00210694
Ankzf1	99.8426	1.19066	0.411247	2.89524	0.00378867	0.00996856
Anln	288.312	-1.88675	0.23119	-8.16102	3.32e-16	4.43e-15
Ano10	304.469	1.89931	0.266511	7.12656	1.03e-12	1.01e-11
Ano6	1333.92	-2.94254	0.143862	-20.4539	5.54e-93	9.89e-91
Anp32a	420.781	-0.620423	0.245835	-2.52373	0.0116116	0.0269073
Anp32b	3848.55	-1.38927	0.0876728	-15.8461	1.5e-56	1.14e-54
Anp32b-ps1	42.5581	-1.33279	0.581568	-2.29171	0.0219223	0.0468575
Anp32e	2497	-1.65332	0.118041	-14.0063	1.43e-44	7.73e-43
Antxr2	224.42	1.59976	0.418341	3.82407	0.000131266	0.000477109
Anxa4	69.2433	2.81883	0.582799	4.83671	1.32e-06	6.7e-06
Anxa5	692.908	1.31383	0.198106	6.63195	3.31e-11	2.86e-10
Anxa6	6286.21	3.14434	0.0701505	44.8228	0	0
Anxa7	959.096	0.979854	0.219473	4.46458	8.02e-06	3.58e-05
Ap1b1	692.236	1.49748	0.16569	9.03785	1.6e-19	2.64e-18
Ap1g2	482.782	2.11491	0.288283	7.33623	2.2e-13	2.29e-12
Ap1m1	1825.38	0.378138	0.111288	3.39785	0.000679187	0.00214006
Ap1s1	277.133	1.17355	0.31406	3.73672	0.000186435	0.000656561
Ap1s3	13.3661	3.75508	1.35218	2.77706	0.00548537	0.0138646
Ap2a2	744.693	0.434924	0.14576	2.98385	0.00284651	0.00773854
Ap2s1	1311.79	0.488961	0.111713	4.37696	1.2e-05	5.21e-05
Ap3b1	440.134	0.884654	0.202336	4.37221	1.23e-05	5.31e-05
Ap3d1	1357.99	0.484913	0.145331	3.3366	0.000848087	0.00261828
Ap3m2	192.221	3.28342	0.609117	5.39045	7.03e-08	4.21e-07
Ap3s1	1270.14	-2.51451	0.120044	-20.9466	2.02e-97	3.92e-95
Ap3s1-ps1	92.7065	-1.45756	0.38469	-3.78891	0.000151308	0.000542681
Ap4b1	449.394	1.0585	0.335226	3.15757	0.00159089	0.00459137
Ap4s1	360.787	-0.656843	0.211699	-3.10272	0.0019175	0.00543382
Ap5b1	33.6631	3.17367	1.20664	2.63018	0.00853404	0.0205162
Ap5s1	90.7768	3.46255	0.485736	7.12845	1.02e-12	1e-11
Apbb1ip	204.386	1.05203	0.333443	3.15506	0.00160465	0.00462486
Apc	183.088	0.907603	0.297854	3.04714	0.00231031	0.00641114
Apeh	915.31	1.58197	0.31499	5.02227	5.11e-07	2.73e-06
Apex1	98.9985	-1.20937	0.334501	-3.61544	0.000299841	0.00101716
Aph1c	8.94241	-6.41184	2.38904	-2.68385	0.00727791	0.0178507
Api5	1561.43	-0.695983	0.111912	-6.219	5e-10	3.82e-09
Apitd1	100.106	-1.51328	0.382623	-3.95501	7.65e-05	0.000288595
Aplp1	62.8228	9.66604	1.27437	7.58496	3.33e-14	3.68e-13
Aplp2	261.595	1.70153	0.334806	5.08213	3.73e-07	2.04e-06
Apobec3	1377.39	1.10034	0.125535	8.76521	1.86e-18	2.89e-17
Apobr	103.741	2.12409	0.839037	2.53158	0.011355	0.0263983
Apol7b	18.7834	2.6163	0.822667	3.18026	0.00147142	0.00428025
Apol7e	290.466	1.23267	0.296866	4.15227	3.29e-05	0.000132049
Apol8	27.024	-2.01328	0.741629	-2.71467	0.00663416	0.0164287
Apoo	269.589	-1.89215	0.248104	-7.62641	2.41e-14	2.72e-13
Apool	396.684	-0.943029	0.267741	-3.52217	0.000428029	0.00140273
Appbp2	519.32	-0.704949	0.228767	-3.08151	0.00205955	0.00579036
Appl1	532.097	-0.592594	0.17865	-3.31707	0.000909658	0.00278872
Appl2	249.573	1.45235	0.451991	3.21323	0.00131251	0.00386616
Aprt	1497.39	1.22605	0.126538	9.68923	3.35e-22	6.38e-21
Aptx	212.614	1.09053	0.315624	3.45515	0.000549993	0.00176415
Aqp11	1002.26	-11.4071	1.0172	-11.2142	3.47e-29	9.48e-28
Aqp9	147.444	7.42337	0.710558	10.4472	1.51e-25	3.36e-24
Araf	1036.45	1.3412	0.173479	7.73121	1.07e-14	1.24e-13
Arap1	382.7	1.84841	0.20171	9.1637	5.01e-20	8.52e-19
Arap2	519.632	0.67404	0.165253	4.07883	4.53e-05	0.000176756
Arel1	230.712	1.3224	0.270514	4.88846	1.02e-06	5.24e-06
Arf1	3945.17	-0.466475	0.0956952	-4.87459	1.09e-06	5.6e-06
Arf4	2209.87	-1.17006	0.115503	-10.1301	4.06e-24	8.36e-23
Arf5	281.999	-1.111	0.337503	-3.29181	0.000995462	0.00302383
Arfgap1	444.049	1.29931	0.30256	4.29439	1.75e-05	7.36e-05
Arfrp1	1119.3	1.35788	0.129777	10.4631	1.28e-25	2.87e-24
Arhgap1	1342.83	0.801084	0.156385	5.12253	3.01e-07	1.67e-06
Arhgap11a	366.975	-0.533938	0.22845	-2.33722	0.0194276	0.0421441
Arhgap15	1064.23	0.328438	0.141097	2.32774	0.0199258	0.0430978
Arhgap18	199.379	1.19579	0.302974	3.94685	7.92e-05	0.000297646
Arhgap19	364.813	-1.96476	0.304675	-6.44871	1.13e-10	9.24e-10
Arhgap20	29.4359	-8.13247	1.39726	-5.82031	5.87e-09	3.99e-08
Arhgap21	135.878	-3.19316	0.536018	-5.9572	2.57e-09	1.83e-08
Arhgap25	666.142	2.12544	0.223331	9.51698	1.78e-21	3.27e-20
Arhgap26	229.777	0.716445	0.307043	2.33337	0.0196286	0.0425343
Arhgap27	546.551	2.03649	0.357112	5.70267	1.18e-08	7.71e-08
Arhgap27os3	136.246	4.62039	0.711209	6.49653	8.22e-11	6.84e-10
Arhgap30	2540.15	0.265925	0.095561	2.78278	0.00538949	0.0136491
Arhgap33	58.8688	-2.2552	0.566229	-3.98285	6.81e-05	0.000258678
Arhgap39	49.5513	1.47643	0.515941	2.86163	0.00421464	0.0109591
Arhgap4	496.435	2.11646	0.206312	10.2585	1.08e-24	2.3e-23
Arhgap5	38.3122	-5.1596	0.973307	-5.3011	1.15e-07	6.73e-07
Arhgap9	2601.95	1.89557	0.11627	16.3032	9.36e-60	7.91e-58
Arhgdia	4314.9	0.897855	0.085304	10.5254	6.6e-26	1.51e-24
Arhgdib	10208.4	1.15816	0.0878005	13.1909	9.9e-40	4.57e-38
Arhgef1	2703.03	1.50643	0.161534	9.32576	1.1e-20	1.92e-19
Arhgef12	42.6855	2.81251	0.618871	4.54458	5.5e-06	2.54e-05
Arhgef18	1386.93	1.35536	0.110636	12.2507	1.67e-34	5.8e-33
Arhgef3	972.65	1.57608	0.135754	11.6099	3.67e-31	1.11e-29
Arhgef39	145.41	-2.36598	0.432763	-5.46715	4.57e-08	2.81e-07
Arhgef4	215.202	1.94287	0.40692	4.77456	1.8e-06	8.95e-06
Arhgef40	43.2777	-6.88816	1.19482	-5.76501	8.17e-09	5.45e-08
Arid1a	3076.63	-1.31078	0.124442	-10.5333	6.07e-26	1.39e-24
Arid1b	246.005	-0.879401	0.260758	-3.37248	0.000744943	0.00233067
Arid2	1794.84	-2.08307	0.138833	-15.0042	6.9e-51	4.47e-49
Arid5a	764.681	3.61714	0.357467	10.1188	4.56e-24	9.35e-23
Arl16	131.812	0.995836	0.288919	3.44677	0.000567338	0.00181435
Arl2bp	341.701	1.35964	0.245927	5.5286	3.23e-08	2.02e-07
Arl3	47.8635	-1.48521	0.56088	-2.64801	0.0080968	0.0196156
Arl4c	1128.91	3.07573	0.143174	21.4825	2.27e-102	5.02e-100
Arl5b	155.715	-0.880365	0.280725	-3.13604	0.00171247	0.00491245
Arl5c	426.207	2.47136	0.180603	13.6839	1.27e-42	6.33e-41
Arl6	33.5636	-2.68805	1.15149	-2.33441	0.0195741	0.0424331
Arl6ip1	3309.44	0.368395	0.0966905	3.81005	0.00013894	0.000502107
Arl6ip5	213.076	1.83832	0.46548	3.94931	7.84e-05	0.000295034
Arl6ip6	494.189	-2.03905	0.25119	-8.11756	4.76e-16	6.26e-15
Arl8b	1388.74	-1.15812	0.119235	-9.71287	2.66e-22	5.09e-21
Armc7	804.669	1.56265	0.254966	6.12886	8.85e-10	6.58e-09
Armcx1	40.5367	-8.58666	1.80988	-4.74434	2.09e-06	1.03e-05
Armcx2	160.434	-3.98618	0.460534	-8.65556	4.9e-18	7.43e-17
Armcx3	17.5377	-2.49286	1.01109	-2.46551	0.0136818	0.0309777
Armcx4	57.9173	-1.80471	0.452823	-3.98546	6.73e-05	0.000256075
Armcx6	12.4736	-6.90182	2.01921	-3.41807	0.000630659	0.00200437
Arnt2	25.9391	8.39047	1.41048	5.94864	2.7e-09	1.92e-08
Arntl	428.585	-1.09924	0.215214	-5.10766	3.26e-07	1.8e-06
Arpc1a	1283.13	-0.494325	0.138114	-3.5791	0.000344782	0.00115287
Arpc2	6690.87	0.659078	0.0786337	8.38162	5.22e-17	7.41e-16
Arpc4	694.203	0.626494	0.211888	2.95673	0.0031092	0.00836766
Arpc5	4464.51	0.484921	0.120201	4.03424	5.48e-05	0.000211541
Arpc5l	1217.25	0.524136	0.158158	3.314	0.000919711	0.00281437
Arpp21	2107.2	-10.0302	0.475027	-21.115	5.79e-99	1.2e-96
Arrb2	685.663	2.32559	0.189852	12.2495	1.69e-34	5.87e-33
Arrdc1	1263.43	2.65107	0.278572	9.51662	1.79e-21	3.27e-20
Arrdc3	314.989	-1.14901	0.313639	-3.6635	0.000248793	0.000859198
Arrdc4	17.7276	5.78053	1.42067	4.06886	4.72e-05	0.000183985
Arsb	70.8229	2.54784	0.963225	2.64511	0.00816632	0.0197766
Art4	153.108	-1.15735	0.384038	-3.01365	0.00258129	0.00709565
Arvcf	76.8593	-4.30162	0.592966	-7.25441	4.03e-13	4.13e-12
Arxes2	63.3106	-2.63771	0.685777	-3.8463	0.000119913	0.000438906
As3mt	235.951	-0.778734	0.253632	-3.07033	0.00213822	0.00598927
Asah1	162.905	-0.922329	0.334668	-2.75595	0.00585221	0.0147165
Asap1	593.535	-0.48587	0.176262	-2.75652	0.00584198	0.0146965
Asb1	163.458	0.732534	0.260497	2.81206	0.00492248	0.012573
Asb13	294.187	0.650873	0.270244	2.40846	0.01602	0.0356063
Asb6	524.118	1.2272	0.335962	3.65279	0.000259405	0.000891294
Ascc1	318.331	1.24652	0.206693	6.03081	1.63e-09	1.18e-08
Asf1a	342.567	-1.32786	0.232337	-5.71524	1.1e-08	7.2e-08
Asf1b	1655.26	-1.42982	0.12958	-11.0342	2.61e-28	6.8e-27
Ash1l	233.699	-1.26833	0.386448	-3.28203	0.00103064	0.00312036
Asl	216.607	1.90244	0.397169	4.79001	1.67e-06	8.33e-06
Asns	45.9514	3.94184	1.32189	2.98198	0.00286392	0.00778094
Asnsd1	688.307	0.654771	0.245641	2.66556	0.00768599	0.0187228
Asph	19.0218	-4.16855	1.49554	-2.78733	0.00531451	0.0134805
Aspm	208.37	-2.07557	0.478612	-4.33665	1.45e-05	6.17e-05
Aspscr1	330.768	1.29218	0.195182	6.62038	3.58e-11	3.08e-10
Asun	580.527	-1.13062	0.210687	-5.36635	8.03e-08	4.79e-07
Atad2	1829.14	-2.12911	0.111599	-19.0782	3.83e-81	5.47e-79
Atad5	401.24	-2.36894	0.255529	-9.27074	1.85e-20	3.18e-19
Atcay	19.7693	7.99692	1.47177	5.43355	5.52e-08	3.35e-07
Ate1	286.238	-0.578602	0.219871	-2.63155	0.00849964	0.0204488
Atf1	1030.12	-1.68082	0.164777	-10.2006	1.97e-24	4.11e-23
Atf2	467.492	-0.747781	0.22976	-3.25462	0.00113543	0.00340152
Atf4	2316.27	0.744933	0.103517	7.19623	6.19e-13	6.21e-12
Atf6	141.699	1.56151	0.679237	2.29892	0.0215094	0.0461389
Atf6b	100.166	0.995955	0.405973	2.45325	0.014157	0.0319129
Atg12	1342.45	-0.9843	0.19757	-4.98204	6.29e-07	3.34e-06
Atg13	409.648	0.846826	0.225223	3.75995	0.000169947	0.000603629
Atg3	1055.34	-0.393697	0.119672	-3.28979	0.00100261	0.00304411
Atg4d	170.498	1.33867	0.35514	3.76942	0.000163628	0.000582957
Atg7	226.352	0.967824	0.275177	3.5171	0.000436292	0.00142762
Athl1	206.852	1.85135	0.640742	2.88939	0.00385994	0.0101395
Atl2	351.369	-1.6387	0.258769	-6.33268	2.41e-10	1.91e-09
Atl3	431.666	-0.944889	0.201223	-4.69573	2.66e-06	1.29e-05
Atox1	526.802	1.36108	0.191203	7.11852	1.09e-12	1.07e-11
Atp10d	200.464	1.27461	0.427523	2.9814	0.00286938	0.00779412
Atp11a	158.445	2.80837	0.58491	4.80137	1.58e-06	7.91e-06
Atp11b	1059.56	0.602415	0.174239	3.4574	0.000545414	0.00175104
Atp11c	243.243	-1.60218	0.328143	-4.88255	1.05e-06	5.39e-06
Atp13a1	1565.53	0.439308	0.189245	2.32138	0.0202666	0.0437644
Atp13a3	942.503	-1.36065	0.169738	-8.0162	1.09e-15	1.39e-14
Atp1a1	908.041	-1.02497	0.210488	-4.8695	1.12e-06	5.74e-06
Atp1b1	199.351	-3.3427	0.41848	-7.98774	1.37e-15	1.74e-14
Atp1b3	5969.34	1.16233	0.0814416	14.2719	3.27e-46	1.85e-44
Atp2a2	817.12	-0.555919	0.149704	-3.71344	0.00020446	0.000714942
Atp2a3	374.529	1.35236	0.363607	3.71931	0.000199771	0.00070007
Atp2b1	386.102	0.975645	0.215971	4.51748	6.26e-06	2.84e-05
Atp2b4	335.104	4.20168	1.00502	4.1807	2.91e-05	0.000117862
Atp5a1	7280.63	-0.313107	0.0777263	-4.02833	5.62e-05	0.000216471
Atp5b	15185.3	-0.611337	0.0770902	-7.93015	2.19e-15	2.7e-14
Atp5c1	6316.79	-0.346554	0.0996914	-3.47626	0.000508451	0.00163992
Atp5d	3554.79	0.442214	0.0826265	5.35196	8.7e-08	5.16e-07
Atp5e	1243.55	1.50051	0.184383	8.13798	4.02e-16	5.34e-15
Atp5f1	8203.03	-1.1415	0.0835594	-13.6609	1.74e-42	8.65e-41
Atp5g3	6823	-0.532103	0.0715139	-7.44055	1e-13	1.08e-12
Atp5j2	1588	0.614534	0.144499	4.25287	2.11e-05	8.76e-05
Atp5k	335.708	1.20944	0.294188	4.11109	3.94e-05	0.000155385
Atp6ap1	298.88	0.750517	0.293664	2.5557	0.0105975	0.0248353
Atp6ap2	875.802	-1.35327	0.224943	-6.01603	1.79e-09	1.29e-08
Atp6v0b	686.709	1.26658	0.244765	5.17468	2.28e-07	1.28e-06
Atp6v0c	441.217	-0.847967	0.171895	-4.93304	8.1e-07	4.24e-06
Atp6v0d1	979.085	0.677947	0.179523	3.77638	0.000159123	0.000568803
Atp6v0e	1847.18	0.551607	0.137804	4.00285	6.26e-05	0.000239017
Atp6v1a	774.053	-1.16866	0.221746	-5.27029	1.36e-07	7.87e-07
Atp6v1c1	576.521	0.534722	0.192909	2.77189	0.0055732	0.0140644
Atp6v1d	956.34	-0.344185	0.141937	-2.42492	0.0153119	0.0341763
Atp6v1e1	753.376	0.67314	0.165822	4.0594	4.92e-05	0.000191081
Atp6v1f	1635.97	1.08515	0.133544	8.12579	4.44e-16	5.87e-15
Atp6v1g1	957.553	-1.06267	0.157047	-6.76655	1.32e-11	1.19e-10
Atp7a	43.221	-3.18767	0.614781	-5.18506	2.16e-07	1.22e-06
Atp8a1	401.542	-1.73102	0.253673	-6.8238	8.87e-12	8.11e-11
Atp8b2	150.447	1.80063	0.410621	4.38513	1.16e-05	5.04e-05
Atp8b4	723.4	2.46862	0.701456	3.51928	0.000432723	0.00141703
Atp9b	832.222	0.5676	0.203616	2.7876	0.00530995	0.0134716
Atpif1	636.788	-0.96359	0.178164	-5.40844	6.36e-08	3.82e-07
Atraid	472.283	1.54906	0.19854	7.80227	6.08e-15	7.23e-14
Atxn1	55.4067	2.59372	0.584074	4.44074	8.96e-06	3.96e-05
Atxn10	1831.2	-0.754397	0.111278	-6.77938	1.21e-11	1.09e-10
Atxn2	490.188	-2.61499	0.222124	-11.7727	5.4e-32	1.66e-30
Atxn2l	49.7608	-1.6975	0.599686	-2.83065	0.00464542	0.0119366
Atxn7	270.324	0.774265	0.212449	3.64447	0.000267944	0.000918664
Atxn7l1	299.403	0.830535	0.2788	2.97897	0.00289223	0.00785121
Atxn7l3	220.175	1.15997	0.367079	3.16002	0.0015776	0.00455813
Atxn7l3b	904.917	-1.04052	0.142576	-7.29798	2.92e-13	3.02e-12
AU019823	373.865	-0.605209	0.183627	-3.29586	0.000981204	0.00298334
AU040320	296.296	1.04818	0.330658	3.16998	0.00152449	0.00441762
Aup1	1199.49	1.58937	0.158271	10.042	9.96e-24	2.01e-22
Aurka	280.152	-1.23581	0.330494	-3.73928	0.000184545	0.000650798
Aurkaip1	1280.09	0.314754	0.117993	2.66757	0.00764026	0.0186256
Aurkb	1582.92	-2.57074	0.14256	-18.0327	1.08e-72	1.26e-70
Aven	363.217	0.824785	0.207689	3.97124	7.15e-05	0.000271048
Avpi1	101.512	1.13184	0.348742	3.24549	0.00117247	0.00350104
Avpr2	17.9049	7.85597	1.49832	5.2432	1.58e-07	9.05e-07
AW112010	7390.73	3.5343	0.128836	27.4325	1.12e-165	5.55e-163
AW209491	71.6004	-1.03683	0.421958	-2.45719	0.0140027	0.0316039
AW549877	820.77	0.705723	0.151209	4.66722	3.05e-06	1.47e-05
Axin1	747.701	0.754799	0.15523	4.86245	1.16e-06	5.93e-06
Axin2	61.106	1.17804	0.477278	2.46825	0.0135777	0.0308181
Azin1	1128.75	-0.408781	0.143327	-2.85209	0.00434329	0.0112549
B230118H07Rik	64.974	-7.36655	1.16035	-6.34858	2.17e-10	1.73e-09
B230219D22Rik	928.65	-0.929728	0.240486	-3.86603	0.00011062	0.000407332
B2m	32113.4	0.789412	0.0700568	11.2682	1.88e-29	5.19e-28
B3galt4	53.1707	2.44104	0.840455	2.90442	0.00367932	0.00971467
B3galt5	17.2392	5.78074	1.3445	4.29954	1.71e-05	7.21e-05
B3galt6	179.044	-0.865611	0.368939	-2.34621	0.0189653	0.0413437
B3gat2	5.86525	4.7482	1.8517	2.56424	0.0103403	0.0242945
B3gat3	501.408	2.23565	0.173976	12.8503	8.56e-38	3.57e-36
B3gnt1	182.016	-1.3334	0.511258	-2.60807	0.00910532	0.0217552
B3gnt3	20.4578	8.0449	1.46162	5.50409	3.71e-08	2.3e-07
B3gnt5	149.344	1.46259	0.338536	4.32034	1.56e-05	6.61e-05
B3gntl1	96.2109	2.1471	0.927247	2.31556	0.0205823	0.044364
B430306N03Rik	72.7761	2.83612	0.94118	3.01337	0.00258364	0.00709643
B4galnt1	934.939	1.54992	0.196821	7.87477	3.41e-15	4.13e-14
B4galnt4	28.2117	6.47268	1.25497	5.15762	2.5e-07	1.4e-06
B4galt1	1481.79	1.99493	0.142772	13.9728	2.29e-44	1.23e-42
B4galt5	497.35	2.35572	0.211302	11.1486	7.27e-29	1.94e-27
B4galt7	192.571	0.909777	0.380568	2.39058	0.0168218	0.0371418
B930095G15Rik	18.2275	3.88039	1.46096	2.65605	0.00790608	0.0191921
B9d1	44.9377	-2.88469	0.763872	-3.7764	0.000159112	0.000568803
Babam1	728.022	0.532743	0.193673	2.75074	0.00594606	0.0149174
Bach1	298.799	-2.31841	0.240589	-9.63642	5.61e-22	1.05e-20
Bach2	356.349	-1.48295	0.260444	-5.69392	1.24e-08	8.1e-08
Bad	178.998	0.844984	0.348328	2.42583	0.0152735	0.0341064
Bag1	744.511	0.845302	0.159959	5.28451	1.26e-07	7.32e-07
Bag2	269.142	-2.29994	0.228686	-10.0572	8.54e-24	1.73e-22
Bag4	199.785	-1.34406	0.363437	-3.69818	0.000217147	0.000756421
Bag6	747.65	0.813906	0.178281	4.56531	4.99e-06	2.32e-05
Baiap3	547.713	4.11916	0.221441	18.6016	3.12e-77	4.08e-75
Bak1	13.7828	2.93937	1.27891	2.29834	0.0215424	0.0461709
Bambi	96.7425	-3.63795	0.616027	-5.90551	3.52e-09	2.46e-08
Bambi-ps1	102.942	-4.92606	0.633562	-7.77518	7.53e-15	8.85e-14
Bard1	317.698	-1.98213	0.224235	-8.8395	9.61e-19	1.52e-17
Basp1	51.6078	-8.93489	1.32617	-6.73735	1.61e-11	1.44e-10
Batf	401.739	2.78477	0.226191	12.3116	7.85e-35	2.77e-33
Bax	121.7	3.49707	0.538555	6.49343	8.39e-11	6.97e-10
Baz1b	940.638	-0.688093	0.171341	-4.01592	5.92e-05	0.000227229
Baz2b	234.485	-1.46218	0.268475	-5.44626	5.14e-08	3.14e-07
Bbc3	29.075	3.39355	0.82408	4.11799	3.82e-05	0.000151322
Bbip1	344.557	-0.732825	0.224758	-3.26051	0.00111213	0.00334029
Bbs10	12.6903	7.35779	1.61345	4.56029	5.11e-06	2.37e-05
Bbs12	93.1707	1.19914	0.404823	2.96213	0.00305523	0.00824835
Bbx	243.331	-1.29265	0.274706	-4.70558	2.53e-06	1.23e-05
BC002059	178.827	1.23094	0.350301	3.51396	0.000441472	0.00144347
BC003965	596.301	-0.586467	0.170724	-3.43519	0.000592149	0.00188852
BC004004	513.763	1.77137	0.226387	7.82452	5.1e-15	6.08e-14
BC005537	2968.13	-1.43395	0.0917811	-15.6236	5.03e-55	3.59e-53
BC005561	87.3716	-1.23683	0.484634	-2.55209	0.010708	0.0250758
BC017643	1218.82	0.474615	0.132264	3.58838	0.000332737	0.00111783
BC021614	566.092	3.33475	0.339018	9.83651	7.84e-23	1.53e-21
BC029214	501.353	1.98837	0.191324	10.3927	2.68e-25	5.86e-24
BC030307	22.2253	2.21664	0.938961	2.36073	0.0182389	0.0399774
BC030867	148.381	-1.48559	0.482098	-3.08152	0.00205948	0.00579036
BC033916	9.86924	-6.56112	1.86414	-3.51966	0.000432106	0.00141537
BC035044	196.889	-2.08462	0.360536	-5.78199	7.38e-09	4.95e-08
BC043934	46.581	7.61711	1.14221	6.66876	2.58e-11	2.26e-10
BC049352	7.87804	4.1018	1.6251	2.52403	0.0116019	0.0268896
BC055324	111.714	-1.92526	0.540914	-3.55928	0.000371874	0.00123605
BC106179	5.7928	6.2194	2.02916	3.06501	0.00217663	0.00608623
Bcas2	1250.73	-0.965673	0.121163	-7.97005	1.59e-15	1.98e-14
Bcat1	135.955	-1.39932	0.474276	-2.95044	0.00317326	0.00851509
Bccip	425.056	-0.866754	0.242842	-3.56922	0.000358051	0.00119319
Bcl10	412.458	-0.714234	0.222463	-3.21057	0.0013247	0.00389671
Bcl11b	2819.59	-1.57532	0.088343	-17.8318	4e-71	4.43e-69
Bcl2	1921.38	1.83866	0.146498	12.5507	3.94e-36	1.48e-34
Bcl2a1b	54.7284	2.39636	0.667855	3.58814	0.00033304	0.00111856
Bcl2l11	923.282	0.546906	0.200931	2.72186	0.00649161	0.0161192
Bcl2l12	37.6426	-1.78707	0.579728	-3.0826	0.00205203	0.00577429
Bcl2l2	26.1626	2.43299	0.885381	2.74796	0.00599675	0.0150328
Bcl3	137.701	1.77978	0.562929	3.16165	0.00156878	0.00453572
Bcl7a	167.878	-2.27055	0.285516	-7.95244	1.83e-15	2.27e-14
Bclaf1	1974.65	-0.979019	0.13416	-7.29737	2.93e-13	3.03e-12
Bcor	367.736	-1.31915	0.260882	-5.0565	4.27e-07	2.31e-06
Bcs1l	218.99	0.935542	0.317305	2.9484	0.0031942	0.0085677
Begain	16.0662	-5.10839	1.56032	-3.27393	0.00106063	0.00319983
Bend3	101.989	-2.11593	0.486798	-4.34662	1.38e-05	5.91e-05
Bend4	73.2654	2.72504	0.550112	4.95361	7.28e-07	3.83e-06
Bend5	82.6073	-3.58948	0.780975	-4.59615	4.3e-06	2.02e-05
Bend6	22.378	3.72843	1.43204	2.60358	0.00922554	0.0220056
Bet1	169.191	-1.07321	0.310543	-3.4559	0.000548452	0.00176009
Bet1l	570.471	0.929073	0.300501	3.09175	0.0019898	0.00561393
Bfar	829.385	0.560277	0.137533	4.07376	4.63e-05	0.00018038
Bhlhb9	693.693	-2.6051	0.269152	-9.67892	3.71e-22	7.05e-21
Bhlhe40	453.773	2.23491	0.36172	6.17857	6.47e-10	4.88e-09
Bicd2	325.052	-0.679182	0.251232	-2.7034	0.0068634	0.016944
Bid	660.204	-1.29523	0.197571	-6.55581	5.53e-11	4.68e-10
Bin1	492.678	3.33328	0.216536	15.3937	1.81e-53	1.25e-51
Bin3	551.757	0.787415	0.176926	4.45053	8.57e-06	3.8e-05
Birc5	1447.09	-1.1873	0.131901	-9.00149	2.23e-19	3.65e-18
Birc6	635.24	-0.52652	0.208923	-2.52016	0.0117301	0.0271573
Blcap	95.4381	1.57728	0.549312	2.87137	0.00408694	0.0106594
Blm	308.317	-2.56814	0.270815	-9.48301	2.47e-21	4.48e-20
Blvra	341.734	0.9557	0.225446	4.23915	2.24e-05	9.26e-05
Bmf	74.3997	-2.93486	0.754203	-3.89134	9.97e-05	0.000368781
Bmi1	434.503	-1.64618	0.238412	-6.90477	5.03e-12	4.66e-11
Bmp7	144.204	-2.5832	0.405713	-6.36705	1.93e-10	1.54e-09
Bmpr1a	20.0946	8.01304	1.51904	5.27506	1.33e-07	7.68e-07
Bmyc	21.1616	-1.79188	0.777672	-2.30416	0.0212135	0.045564
Bnip1	349.05	0.767791	0.237656	3.23068	0.00123495	0.00366377
Bnip2	652.37	0.666357	0.146498	4.54858	5.4e-06	2.5e-05
Bnip3	39.5394	-3.14976	0.745304	-4.22614	2.38e-05	9.76e-05
Bnip3l	1277.83	-0.621629	0.109589	-5.67238	1.41e-08	9.12e-08
Bola1	260.749	-1.00604	0.258887	-3.88603	0.000101895	0.000376825
Bola2	535.266	1.51528	0.20583	7.36181	1.81e-13	1.91e-12
Bora	481.86	-1.57354	0.194247	-8.10074	5.46e-16	7.13e-15
Bpgm	267.813	0.535029	0.234989	2.27682	0.022797	0.0484304
Bphl	213.32	-2.76866	0.45231	-6.12115	9.29e-10	6.89e-09
Bptf	1815.35	-0.932916	0.106186	-8.78572	1.55e-18	2.43e-17
Brap	298.055	1.15184	0.324944	3.54475	0.000392985	0.00129949
Brca1	641.185	-3.18318	0.187181	-17.0059	7.42e-65	7.27e-63
Brca2	205.097	-1.75416	0.296632	-5.91358	3.35e-09	2.35e-08
Brcc3	678.019	-0.595811	0.166423	-3.58011	0.000343452	0.00114902
Brd1	330.605	0.985857	0.242965	4.05761	4.96e-05	0.000192327
Brd2	928.92	-0.678542	0.169038	-4.01413	5.97e-05	0.000228752
Brd3	925.899	-2.28904	0.261022	-8.76952	1.79e-18	2.79e-17
Brd4	1280.98	-0.271315	0.109648	-2.47442	0.0133454	0.0303712
Brd7	1104.88	-0.687173	0.197282	-3.4832	0.000495453	0.00160041
Brd8	997.761	-0.789405	0.131553	-6.00067	1.97e-09	1.41e-08
Brd9	809.908	1.11426	0.20927	5.32452	1.01e-07	5.95e-07
Brdt	53.6326	-3.77852	0.717021	-5.26974	1.37e-07	7.89e-07
Bre	441.497	0.923918	0.177756	5.19767	2.02e-07	1.14e-06
Brf1	1106.64	0.908032	0.177482	5.11619	3.12e-07	1.72e-06
Bri3bp	706.227	-1.04947	0.219603	-4.77893	1.76e-06	8.77e-06
Brip1	179.147	-1.70476	0.393708	-4.33	1.49e-05	6.35e-05
Brip1os	615.648	-0.978889	0.258688	-3.78405	0.000154295	0.000552621
Brix1	615.506	-0.507493	0.204957	-2.47609	0.013283	0.0302454
Brms1	326.734	1.83959	0.313933	5.85982	4.63e-09	3.2e-08
Brpf1	882.2	-0.586844	0.176688	-3.32136	0.00089579	0.00275298
Brwd1	566.713	-1.18425	0.248815	-4.75955	1.94e-06	9.59e-06
Brwd3	112.293	-0.970444	0.374789	-2.58931	0.00961694	0.0228309
Bscl2	1112.69	1.71453	0.241454	7.10087	1.24e-12	1.21e-11
Bspry	205.388	7.41374	1.20539	6.15049	7.72e-10	5.79e-09
Btbd1	786.806	-0.467956	0.177188	-2.64101	0.00826584	0.0199724
Btbd6	336.684	1.38904	0.25251	5.50092	3.78e-08	2.34e-07
Btf3l4	271.168	-1.14552	0.252992	-4.52788	5.96e-06	2.73e-05
Btg1	5012.37	0.844318	0.115701	7.2974	2.93e-13	3.03e-12
Btg3	81.8137	-1.28654	0.425157	-3.02604	0.00247776	0.006833
Btla	746.82	1.72569	0.281808	6.12365	9.15e-10	6.79e-09
Btnl7-ps	9.97262	7.01587	1.74924	4.01081	6.05e-05	0.000231721
Bub1	679.454	-2.818	0.206937	-13.6176	3.15e-42	1.55e-40
Bub1b	746.589	-1.52335	0.176191	-8.64604	5.33e-18	8.05e-17
Bub3	2108.5	-0.877705	0.146104	-6.00738	1.89e-09	1.36e-08
Bzw1	1930.55	-1.11637	0.0945435	-11.808	3.55e-32	1.1e-30
Bzw2	1237.76	-0.947036	0.13581	-6.97326	3.1e-12	2.93e-11
C030046E11Rik	169.619	0.97704	0.419419	2.32951	0.019832	0.0429225
C1d	800.113	-0.960928	0.158017	-6.08117	1.19e-09	8.76e-09
C1qbp	1315.97	-0.846876	0.142918	-5.92562	3.11e-09	2.19e-08
C1qc	4.26221	5.78694	2.22859	2.59668	0.00941291	0.0224109
C1qtnf4	5.56499	4.69233	1.9358	2.42398	0.0153515	0.0342449
C1qtnf6	57.8014	5.06215	0.700907	7.22228	5.11e-13	5.17e-12
C230052I12Rik	67.285	1.65134	0.508123	3.24988	0.00115455	0.00345476
C230066G23Rik	12.9366	4.64202	1.36528	3.40004	0.000673759	0.00212453
C2cd3	616.762	-0.778372	0.221698	-3.51096	0.000446494	0.00145803
C2cd5	492.627	-0.76099	0.211618	-3.59605	0.000323089	0.00108971
C330007P06Rik	278.354	-1.38603	0.240512	-5.76281	8.27e-09	5.52e-08
C330011M18Rik	4.77054	5.95318	2.1737	2.73873	0.00616775	0.0154164
C330027C09Rik	359.032	-1.51631	0.207895	-7.29366	3.02e-13	3.11e-12
C530008M17Rik	5.06968	-5.58522	2.10489	-2.65345	0.00796743	0.0193241
C78197	10.6695	-6.67173	2.32449	-2.8702	0.00410218	0.0106905
C87436	193.874	1.82923	0.355565	5.14457	2.68e-07	1.49e-06
C8g	20.0608	4.76806	1.01701	4.68829	2.76e-06	1.33e-05
C920025E04Rik	459.752	0.524487	0.198315	2.64471	0.00817598	0.0197925
Cab39l	304.561	1.57305	0.360013	4.36943	1.25e-05	5.37e-05
Cabin1	713.255	1.07529	0.21277	5.05376	4.33e-07	2.34e-06
Cables1	43.8705	6.04746	1.06816	5.66158	1.5e-08	9.69e-08
Cables2	530.148	0.839889	0.284903	2.94798	0.0031986	0.0085777
Cacna1d	17.671	-3.43624	1.14061	-3.01263	0.00258991	0.00711029
Cacna1i	7.11392	6.52353	1.88455	3.46158	0.00053701	0.00172596
Cacna1s	20.6847	3.82765	1.42755	2.68127	0.00733437	0.017972
Cacng4	16.7695	-7.31264	1.56469	-4.67354	2.96e-06	1.43e-05
Cactin	403.744	-0.74347	0.229552	-3.23879	0.00120038	0.00357026
Cacybp	2012.67	-2.11405	0.167052	-12.655	1.05e-36	4.07e-35
Calhm2	31.4548	2.16598	0.697909	3.10352	0.00191233	0.00542159
Calm2	3969.62	-1.44636	0.130653	-11.0703	1.75e-28	4.61e-27
Calm3	714.008	-0.616412	0.144148	-4.27626	1.9e-05	7.95e-05
Calr	1277.1	1.09433	0.230373	4.75028	2.03e-06	1e-05
Calu	1355.37	-1.13213	0.1601	-7.07142	1.53e-12	1.49e-11
Camk2a	38.8761	-8.52429	1.42924	-5.96421	2.46e-09	1.75e-08
Camk2n1	27.847	3.2727	1.44022	2.27236	0.0230649	0.048951
Camk4	1066.2	-1.19119	0.181608	-6.55913	5.41e-11	4.58e-10
Camkk1	138.095	-1.46127	0.349851	-4.17683	2.96e-05	0.000119693
Caml	362.36	-1.18902	0.218697	-5.43685	5.42e-08	3.3e-07
Camsap1	289.28	-0.963844	0.311334	-3.09585	0.0019625	0.00554666
Camta2	213.692	2.21793	0.362811	6.11318	9.77e-10	7.23e-09
Cand1	1487.1	-1.13534	0.120626	-9.41211	4.86e-21	8.71e-20
Cand2	145.516	-2.59319	0.465865	-5.5664	2.6e-08	1.64e-07
Cant1	759.167	0.651727	0.211019	3.08847	0.00201188	0.00567125
Canx	3953.34	-1.34253	0.156168	-8.5967	8.2e-18	1.23e-16
Cap1	108.411	-3.39301	0.450339	-7.53435	4.91e-14	5.39e-13
Capg	1176.99	3.89526	0.185536	20.9947	7.34e-98	1.45e-95
Capn1	110.557	1.15044	0.425085	2.70637	0.00680241	0.0168096
Capn2	837.609	2.10583	0.161169	13.0659	5.16e-39	2.27e-37
Capn3	83.5508	-1.17994	0.487695	-2.41942	0.0155454	0.0346352
Capn5	108.35	-4.83324	0.740234	-6.52934	6.61e-11	5.55e-10
Capns1	3483.29	1.70273	0.148024	11.5031	1.27e-30	3.75e-29
Caprin1	2603.04	-1.55247	0.0906236	-17.131	8.71e-66	8.6e-64
Caprin2	75.1328	-1.44058	0.54964	-2.62094	0.00876865	0.0210369
Capza1	1447.42	-0.904324	0.125717	-7.19331	6.32e-13	6.33e-12
Capza2	1686.83	-0.590011	0.10884	-5.42089	5.93e-08	3.57e-07
Capzb	2877.67	0.546495	0.101947	5.36057	8.3e-08	4.93e-07
Car2	69.0281	2.18623	0.515012	4.245	2.19e-05	9.05e-05
Car5b	18.7065	7.91361	1.49871	5.28028	1.29e-07	7.48e-07
Card11	491.32	2.7783	0.266306	10.4327	1.76e-25	3.89e-24
Card6	333.924	2.06849	0.339002	6.10171	1.05e-09	7.73e-09
Carhsp1	536.083	0.793061	0.231237	3.42964	0.000604372	0.00192454
Carkd	681.093	-0.729549	0.270789	-2.69416	0.00705662	0.0173776
Carns1	157.828	0.964212	0.380097	2.53675	0.0111886	0.0260777
Cars2	452.434	0.671912	0.223383	3.00789	0.00263065	0.00720512
Casc3	628.466	1.03022	0.307842	3.34657	0.00081817	0.00253751
Casc4	216.778	-1.63849	0.319466	-5.12883	2.92e-07	1.62e-06
Casc5	93.3766	-2.20136	0.585593	-3.7592	0.000170459	0.00060528
Casp1	379.803	4.53811	0.839	5.40896	6.34e-08	3.81e-07
Casp2	1966.87	-1.597	0.163438	-9.77132	1.49e-22	2.9e-21
Casp4	190.051	3.25942	0.54902	5.93679	2.91e-09	2.05e-08
Casp6	229.303	-0.91725	0.316167	-2.90116	0.00371785	0.00980494
Casp8	997.509	1.45813	0.138252	10.5469	5.25e-26	1.21e-24
Casp8ap2	311.996	-1.8871	0.278528	-6.77526	1.24e-11	1.12e-10
Cast	556.488	0.450336	0.172259	2.6143	0.00894104	0.0214025
Cat	1211.03	-1.25981	0.129947	-9.69481	3.17e-22	6.05e-21
Cbfa2t2	389.919	-1.38683	0.251357	-5.51736	3.44e-08	2.14e-07
Cbfa2t3	192.189	-5.2835	0.414227	-12.7551	2.92e-37	1.18e-35
Cbl	256.733	-2.37003	0.320826	-7.38729	1.5e-13	1.59e-12
Cblb	401.43	1.41527	0.257132	5.50405	3.71e-08	2.3e-07
Cbll1	176.097	-1.58956	0.281949	-5.63776	1.72e-08	1.1e-07
Cbx1	773.54	-2.12677	0.176607	-12.0424	2.13e-33	7.08e-32
Cbx2	156.327	-3.29451	0.434498	-7.58234	3.39e-14	3.75e-13
Cbx3	131.862	-1.1652	0.428259	-2.72079	0.00651269	0.0161684
Cbx5	1817.1	-2.07261	0.145025	-14.2914	2.48e-46	1.41e-44
Cbx6	250.788	-1.23647	0.261292	-4.73216	2.22e-06	1.09e-05
Cbx7	513.28	2.49154	0.223122	11.1667	5.93e-29	1.6e-27
Cby1	106.709	-1.78976	0.478241	-3.74237	0.000182292	0.000643915
Cc2d1a	340.644	1.0727	0.27829	3.85463	0.000115905	0.000425571
Cc2d1b	264.859	1.76268	0.492679	3.57775	0.000346561	0.00115821
Ccar1	1521.05	-1.23323	0.108769	-11.338	8.51e-30	2.39e-28
Ccar2	232.571	-2.10879	0.294492	-7.16076	8.02e-13	7.97e-12
Ccbl2	69.6586	-4.06092	0.845246	-4.80442	1.55e-06	7.8e-06
Ccdc102a	177.028	1.46215	0.498477	2.93323	0.00335453	0.00895014
Ccdc104	292.842	-1.34172	0.241673	-5.55181	2.83e-08	1.78e-07
Ccdc107	329.056	0.977127	0.221225	4.41689	1e-05	4.4e-05
Ccdc116	25.6368	4.1715	1.34884	3.09266	0.00198372	0.00559803
Ccdc12	898.775	1.41985	0.196965	7.20864	5.65e-13	5.69e-12
Ccdc124	467.903	1.1589	0.226253	5.12214	3.02e-07	1.67e-06
Ccdc127	418.189	-0.860763	0.238046	-3.61595	0.000299245	0.00101568
Ccdc132	245.506	-0.99153	0.222419	-4.45794	8.28e-06	3.68e-05
Ccdc136	21.3655	6.08015	1.39835	4.34807	1.37e-05	5.88e-05
Ccdc137	275.725	0.753985	0.315066	2.39311	0.0167064	0.0369081
Ccdc138	63.7868	-2.36122	0.590543	-3.99839	6.38e-05	0.000243137
Ccdc14	54.4935	-1.45199	0.588719	-2.46635	0.0136498	0.0309215
Ccdc141	37.5334	-6.69214	1.379	-4.8529	1.22e-06	6.21e-06
Ccdc142os	14.3394	4.17501	1.38178	3.02146	0.00251556	0.0069262
Ccdc17	78.0337	1.34834	0.500595	2.69347	0.00707125	0.0174058
Ccdc173	30.4589	-2.06509	0.773926	-2.66833	0.00762304	0.0185907
Ccdc18	59.4956	-5.81229	0.956085	-6.07926	1.21e-09	8.86e-09
Ccdc34	351.215	-2.21672	0.330956	-6.69793	2.11e-11	1.86e-10
Ccdc39	12.4929	-2.71787	1.01144	-2.68714	0.00720662	0.0177029
Ccdc43	254.073	-0.943883	0.34422	-2.74209	0.00610495	0.0152799
Ccdc51	245.084	-0.88142	0.29055	-3.03362	0.00241636	0.00667515
Ccdc58	171.021	-0.802901	0.339261	-2.36662	0.0179515	0.039408
Ccdc64	364.302	1.28525	0.295994	4.34214	1.41e-05	6.03e-05
Ccdc71l	120.401	-1.36949	0.542059	-2.52646	0.0115219	0.0267332
Ccdc77	223.892	-1.55212	0.327361	-4.7413	2.12e-06	1.04e-05
Ccdc84	138.062	0.712223	0.308453	2.30901	0.0209428	0.0450353
Ccdc88a	22.5987	-5.45423	1.84448	-2.95705	0.00310595	0.00836066
Ccdc88b	1070.36	0.821118	0.147811	5.5552	2.77e-08	1.74e-07
Ccdc88c	1224.05	1.46449	0.152952	9.57481	1.02e-21	1.88e-20
Ccdc9	257.707	1.78835	0.247617	7.22223	5.11e-13	5.17e-12
Ccdc90b	52.0191	-1.82425	0.555977	-3.28116	0.00103379	0.00312843
Ccdc92	137.916	1.46673	0.408278	3.59249	0.000327533	0.00110202
Ccl1	36.5541	8.88846	1.6762	5.30275	1.14e-07	6.68e-07
Ccl3	110.633	4.05899	0.446436	9.09198	9.73e-20	1.64e-18
Ccl4	602.764	3.64406	0.390611	9.32915	1.07e-20	1.86e-19
Ccl5	14973.7	5.18084	0.181849	28.4897	1.57e-178	1.06e-175
Ccm2	1932.27	0.390453	0.102532	3.80811	0.000140033	0.000505708
Ccna2	1650.13	-1.48459	0.16941	-8.76328	1.9e-18	2.93e-17
Ccnb1	1172.04	-2.05205	0.194273	-10.5627	4.44e-26	1.04e-24
Ccnb2	1782.31	-0.949812	0.122862	-7.73075	1.07e-14	1.24e-13
Ccnb2-ps	62.1068	-2.3321	0.694093	-3.35992	0.000779642	0.00243094
Ccnd3	2689.82	-0.459726	0.0977437	-4.70338	2.56e-06	1.25e-05
Ccndbp1	1038.25	0.427956	0.179021	2.39054	0.0168237	0.0371418
Ccne2	222.469	-3.84999	0.486678	-7.91077	2.56e-15	3.12e-14
Ccnf	344.92	-1.29738	0.280384	-4.62714	3.71e-06	1.76e-05
Ccng1	1053.72	1.09112	0.136626	7.98622	1.39e-15	1.76e-14
Ccng2	953.593	-1.20989	0.174142	-6.94771	3.71e-12	3.48e-11
Ccnh	706.062	-1.16465	0.180491	-6.45266	1.1e-10	9.02e-10
Ccni	1496.43	-0.414684	0.119662	-3.46545	0.00052935	0.00170219
Ccnj	18.5935	2.56818	0.915599	2.80492	0.00503296	0.0128348
Ccnl1	2141.02	-0.69115	0.103824	-6.65693	2.8e-11	2.44e-10
Ccnl2	2249.77	0.527995	0.114925	4.59424	4.34e-06	2.04e-05
Ccnt1	807.694	-0.917859	0.176457	-5.20159	1.98e-07	1.12e-06
Ccnt2	1038.64	0.411315	0.151113	2.7219	0.00649074	0.0161192
Ccp110	438.789	-2.53338	0.232238	-10.9086	1.05e-27	2.67e-26
Ccr2	733.882	2.78826	0.282494	9.87015	5.61e-23	1.1e-21
Ccr3	8.46957	4.50094	1.64403	2.73774	0.00618621	0.0154535
Ccr5	238.748	3.87508	0.574667	6.74319	1.55e-11	1.39e-10
Ccr9	801.846	-5.48366	0.338685	-16.191	5.83e-59	4.68e-57
Ccs	491.24	1.07247	0.290563	3.69101	0.000223362	0.000776968
Ccsap	161.214	-1.12255	0.367259	-3.05655	0.00223901	0.00624431
Ccser2	279.241	0.982579	0.232265	4.23041	2.33e-05	9.61e-05
Cct2	6146.27	-0.436656	0.0959283	-4.5519	5.32e-06	2.47e-05
Cct3	4264.14	-0.874368	0.138976	-6.2915	3.14e-10	2.46e-09
Cct4	4485.38	-0.867644	0.141558	-6.12925	8.83e-10	6.57e-09
Cct5	4922.74	-0.412199	0.127416	-3.23507	0.00121613	0.00361378
Cct6a	1788.46	-1.05769	0.1452	-7.28441	3.23e-13	3.32e-12
Cct7	5634.2	-0.615019	0.113551	-5.41622	6.09e-08	3.66e-07
Cct8	5460.68	-1.08143	0.112966	-9.573	1.04e-21	1.91e-20
Cd101	126.993	4.15976	0.757899	5.48853	4.05e-08	2.5e-07
Cd151	53.3306	2.769	0.800862	3.45753	0.000545157	0.00175083
Cd160	971.51	1.70722	0.246701	6.92019	4.51e-12	4.21e-11
Cd163l1	863.772	3.00195	0.260321	11.5317	9.13e-31	2.71e-29
Cd164	5208.42	-0.6993	0.124381	-5.62223	1.89e-08	1.2e-07
Cd2	2117.76	2.39388	0.115696	20.6911	4.16e-95	7.64e-93
Cd200r4	104.331	2.42046	0.543234	4.45564	8.36e-06	3.72e-05
Cd209b	5.15458	6.04116	2.34747	2.57348	0.0100681	0.0237418
Cd22	168.019	4.06147	0.394662	10.291	7.73e-25	1.65e-23
Cd226	305.586	0.697977	0.261801	2.66606	0.00767458	0.0187021
Cd244	82.5947	2.32529	0.928161	2.50526	0.012236	0.028161
Cd24a	2376.07	-3.79715	0.238907	-15.8939	6.99e-57	5.37e-55
Cd27	2368.82	0.349965	0.0927629	3.77268	0.000161502	0.000576489
Cd274	148.677	0.923167	0.362198	2.54879	0.0108097	0.0252816
Cd28	2705.64	-1.26824	0.171894	-7.37802	1.61e-13	1.7e-12
Cd2ap	419.056	-0.852014	0.227583	-3.74375	0.000181296	0.00064075
Cd2bp2	995.845	0.663641	0.146246	4.53785	5.68e-06	2.62e-05
Cd37	2373.38	1.72403	0.0962594	17.9102	9.82e-72	1.11e-69
Cd38	294.358	4.63814	0.984893	4.70928	2.49e-06	1.21e-05
Cd3d	6404.77	1.42151	0.090536	15.7011	1.49e-55	1.07e-53
Cd4	22.0207	-5.91715	1.35095	-4.37999	1.19e-05	5.15e-05
Cd44	885.191	1.79179	0.192719	9.29742	1.44e-20	2.5e-19
Cd47	4021.79	-0.470699	0.0798881	-5.89197	3.82e-09	2.66e-08
Cd48	3172.15	1.81439	0.159743	11.3582	6.75e-30	1.91e-28
Cd5	1064.74	1.07281	0.168026	6.38481	1.72e-10	1.38e-09
Cd52	11144	3.17142	0.147843	21.4512	4.45e-102	9.68e-100
Cd53	3795.22	1.70998	0.162816	10.5025	8.41e-26	1.91e-24
Cd55	266.04	3.13956	0.26471	11.8604	1.9e-32	5.95e-31
Cd6	2836.77	0.923864	0.101276	9.12224	7.36e-20	1.24e-18
Cd68	94.9301	1.80241	0.43823	4.11294	3.91e-05	0.00015429
Cd7	444.698	1.51907	0.310807	4.88749	1.02e-06	5.27e-06
Cd72	57.9655	-1.2286	0.505205	-2.43189	0.0150203	0.0336112
Cd74	289.792	-3.328	0.579745	-5.74047	9.44e-09	6.25e-08
Cd81	403.059	-6.79671	0.448057	-15.1693	5.65e-52	3.8e-50
Cd82	1020.14	2.34704	0.222381	10.5541	4.86e-26	1.13e-24
Cd86	208.463	2.3415	0.73673	3.17824	0.00148173	0.00430536
Cd8a	15890.8	1.03214	0.0928662	11.1143	1.07e-28	2.84e-27
Cd8b1	14428.3	1.20322	0.113959	10.5583	4.65e-26	1.09e-24
Cd93	75.7879	-2.18263	0.481853	-4.52965	5.91e-06	2.71e-05
Cd96	1799.91	1.9241	0.15453	12.4513	1.38e-35	5.02e-34
Cd97	1977.52	1.53654	0.12485	12.3071	8.3e-35	2.92e-33
Cd99l2	96.1725	1.60161	0.391107	4.09508	4.22e-05	0.000165401
Cdan1	520.536	-1.33148	0.245021	-5.43414	5.51e-08	3.34e-07
Cdc14a	266.283	0.894727	0.222142	4.02772	5.63e-05	0.000216903
Cdc14b	132.909	2.49092	0.357329	6.97094	3.15e-12	2.97e-11
Cdc16	948.314	-0.936184	0.165433	-5.65899	1.52e-08	9.8e-08
Cdc20	852.796	-1.28398	0.185553	-6.91975	4.52e-12	4.22e-11
Cdc25a	274.098	-2.13765	0.262916	-8.13055	4.27e-16	5.66e-15
Cdc25b	2214.39	1.71035	0.200478	8.53138	1.45e-17	2.13e-16
Cdc25c	158.762	-1.12476	0.427246	-2.63258	0.00847381	0.0203905
Cdc26	561.044	-1.2672	0.156821	-8.08059	6.45e-16	8.38e-15
Cdc27	605.413	-1.26899	0.199814	-6.35088	2.14e-10	1.71e-09
Cdc37	897.148	0.666493	0.208705	3.19346	0.00140577	0.00411537
Cdc37l1	241.198	1.19867	0.283872	4.22256	2.42e-05	9.92e-05
Cdc42	5841.37	0.808528	0.0934138	8.65534	4.91e-18	7.43e-17
Cdc42bpg	22.6314	2.71059	0.912924	2.96913	0.00298647	0.00807969
Cdc42ep4	73.3142	-3.94367	0.747381	-5.27665	1.32e-07	7.62e-07
Cdc42se1	2096.92	1.70066	0.133707	12.7193	4.62e-37	1.83e-35
Cdc45	683.611	-1.92319	0.179672	-10.7039	9.75e-27	2.34e-25
Cdc6	536.786	-2.03717	0.219463	-9.28254	1.65e-20	2.86e-19
Cdc7	913.949	-2.06311	0.211576	-9.75115	1.82e-22	3.52e-21
Cdc73	449.449	-1.00042	0.280585	-3.56549	0.000363176	0.0012087
Cdca2	404.198	-2.37702	0.263314	-9.02733	1.76e-19	2.9e-18
Cdca3	1247.47	-1.09838	0.143037	-7.67896	1.6e-14	1.84e-13
Cdca5	703.268	-1.73067	0.19116	-9.05352	1.38e-19	2.29e-18
Cdca7	2981.19	-4.08911	0.12379	-33.0328	2.75e-239	4.41e-236
Cdca8	1490.27	-1.43002	0.111537	-12.821	1.25e-37	5.16e-36
Cdh1	243.416	4.08399	0.273338	14.9411	1.78e-50	1.14e-48
Cdh23	60.42	4.16136	0.946934	4.39456	1.11e-05	4.85e-05
Cdipt	1139.73	1.50903	0.19858	7.5991	2.98e-14	3.32e-13
Cdk1	702.176	-1.41706	0.201517	-7.03194	2.04e-12	1.96e-11
Cdk10	259.501	0.805017	0.332872	2.4184	0.0155889	0.0347261
Cdk11b	1068.88	0.441456	0.133582	3.30475	0.000950606	0.00289717
Cdk13	251.052	-0.988099	0.292389	-3.3794	0.000726433	0.00227897
Cdk17	1030.1	-0.483304	0.195727	-2.46928	0.0135387	0.0307482
Cdk2	628.864	-3.28537	0.206474	-15.9118	5.25e-57	4.06e-55
Cdk20	81.4143	-2.44178	0.58181	-4.19687	2.71e-05	0.000110175
Cdk2ap1	854.504	-1.41476	0.170904	-8.27807	1.25e-16	1.73e-15
Cdk2ap2	2627.16	0.875003	0.153533	5.69914	1.2e-08	7.87e-08
Cdk4	4136.7	-1.25473	0.0900534	-13.9332	3.98e-44	2.12e-42
Cdk5	392.614	1.89077	0.248805	7.59942	2.97e-14	3.31e-13
Cdk5r1	46.224	-1.76163	0.58786	-2.99669	0.00272927	0.0074498
Cdk5rap1	999.035	0.710554	0.179681	3.95453	7.67e-05	0.000289012
Cdk5rap3	842.638	1.51032	0.186713	8.089	6.02e-16	7.83e-15
Cdk6	658.041	-2.07147	0.292652	-7.07826	1.46e-12	1.42e-11
Cdk8	534.944	-1.07681	0.219778	-4.89954	9.61e-07	4.97e-06
Cdkn1b	182.278	0.599174	0.262818	2.27981	0.0226192	0.0481085
Cdkn2aip	341.321	-1.23163	0.241285	-5.10445	3.32e-07	1.82e-06
Cdkn2b	11.0046	7.15097	1.67467	4.27007	1.95e-05	8.15e-05
Cdkn2c	394.926	-1.79785	0.217617	-8.26152	1.44e-16	1.98e-15
Cdkn3	112.618	1.33024	0.336459	3.95366	7.7e-05	0.000289975
Cds2	1300.8	1.04468	0.202731	5.15303	2.56e-07	1.43e-06
Cdt1	2377.84	-1.67355	0.156859	-10.6691	1.42e-26	3.38e-25
Cdv3	2595.27	-1.59291	0.132182	-12.0509	1.92e-33	6.41e-32
Cebpb	6.06568	-5.8554	2.00786	-2.91625	0.00354269	0.00939256
Cebpg	384.647	-1.07023	0.261408	-4.09411	4.24e-05	0.000166003
Cebpz	451.941	-0.714493	0.20224	-3.5329	0.000411027	0.00135497
Cecr5	445.373	-0.804325	0.308445	-2.60767	0.00911595	0.0217725
Cela1	44.8381	3.92698	0.781126	5.02733	4.97e-07	2.66e-06
Celf1	1732.25	-1.04891	0.131768	-7.96029	1.72e-15	2.14e-14
Celf2	4335	-1.04123	0.144183	-7.22157	5.14e-13	5.19e-12
Celsr2	24.4027	-3.76715	1.03655	-3.63434	0.000278698	0.000951723
Cenpa	1386.41	-0.39076	0.127709	-3.05978	0.00221498	0.00618269
Cenpb	397.241	1.35364	0.370193	3.65656	0.000255619	0.000880404
Cenpc1	154.064	-1.15745	0.343605	-3.36854	0.000755664	0.00236306
Cenpe	393.519	-2.09835	0.276753	-7.58205	3.4e-14	3.75e-13
Cenpf	561.433	-2.09144	0.283276	-7.38304	1.55e-13	1.64e-12
Cenph	395.528	-2.50575	0.263932	-9.49389	2.23e-21	4.06e-20
Cenpi	181.623	-1.09104	0.348059	-3.13465	0.0017206	0.00493137
Cenpk	198.694	-1.63817	0.375125	-4.367	1.26e-05	5.43e-05
Cenpl	706.108	-1.66497	0.23139	-7.19553	6.22e-13	6.24e-12
Cenpm	232.419	-0.834049	0.259353	-3.21588	0.00130047	0.00383445
Cenpn	561.117	-2.50556	0.23398	-10.7084	9.29e-27	2.23e-25
Cenpo	323.11	-1.30723	0.220192	-5.93679	2.91e-09	2.05e-08
Cenpp	281.437	-3.02286	0.384516	-7.86146	3.8e-15	4.58e-14
Cenpq	350.402	-1.36557	0.243153	-5.6161	1.95e-08	1.24e-07
Cenpu	54.6589	-1.49532	0.480623	-3.11121	0.00186325	0.0052988
Cenpv	197.145	1.21432	0.308449	3.93684	8.26e-05	0.000309419
Cep128	99.0541	-1.18351	0.409019	-2.89354	0.00380924	0.0100206
Cep131	55.0647	-1.78795	0.594043	-3.00979	0.00261424	0.00716781
Cep170	158.903	-3.2189	0.375597	-8.57009	1.03e-17	1.54e-16
Cep19	302.922	-1.59436	0.370361	-4.30489	1.67e-05	7.04e-05
Cep250	411.404	1.25323	0.212746	5.89074	3.84e-09	2.68e-08
Cep290	15.9771	-6.28451	1.70997	-3.67522	0.000237645	0.000824246
Cep41	265.58	-1.40047	0.298664	-4.68912	2.74e-06	1.33e-05
Cep55	247.309	-1.48013	0.352801	-4.19536	2.72e-05	0.000110804
Cep57	930.991	-1.05136	0.238995	-4.39907	1.09e-05	4.75e-05
Cep57l1	349.721	-2.16561	0.263952	-8.20456	2.31e-16	3.12e-15
Cep68	264.055	-0.506446	0.221379	-2.28769	0.0221557	0.0472557
Cep72	119.854	-1.44431	0.622276	-2.32102	0.0202859	0.0437987
Cep76	100.2	-1.73214	0.397468	-4.35793	1.31e-05	5.64e-05
Cep78	113.868	-1.35535	0.43767	-3.09674	0.00195659	0.00553483
Cep83	230.232	-1.76287	0.281387	-6.26491	3.73e-10	2.89e-09
Cep85	480.421	-0.916852	0.269909	-3.39689	0.000681561	0.00214696
Cep97	605.49	-0.472199	0.164178	-2.87615	0.00402557	0.0105143
Cept1	713.328	0.355731	0.140448	2.53283	0.0113146	0.0263188
Cercam	45.7212	2.75891	0.788869	3.4973	0.000469987	0.00152621
Cers4	477.843	2.91176	0.511108	5.69696	1.22e-08	7.97e-08
Cers5	944.235	0.480854	0.16483	2.91727	0.00353113	0.00936384
Cers6	138.37	-3.15316	0.474842	-6.64045	3.13e-11	2.72e-10
Cetn3	636.947	-1.09341	0.192735	-5.67314	1.4e-08	9.09e-08
Cfl1	4924.7	0.553762	0.135674	4.08157	4.47e-05	0.000174844
Cflar	562.403	0.891934	0.195501	4.5623	5.06e-06	2.35e-05
Cggbp1	1426.61	-1.07115	0.198801	-5.38807	7.12e-08	4.26e-07
Cgrrf1	89.3259	3.26494	0.642433	5.08215	3.73e-07	2.04e-06
Chaf1a	214.528	-1.36119	0.277697	-4.90171	9.5e-07	4.92e-06
Chchd1	547.403	-0.891594	0.163792	-5.44345	5.23e-08	3.19e-07
Chchd10	175.87	1.85286	0.284628	6.50977	7.53e-11	6.3e-10
Chchd2	5952.9	-0.969326	0.0877176	-11.0505	2.18e-28	5.7e-27
Chchd3	2333.67	-1.64316	0.127745	-12.8628	7.29e-38	3.05e-36
Chchd4	374.361	-0.988472	0.219372	-4.50592	6.61e-06	2.99e-05
Chchd5	252.67	0.91128	0.299709	3.04055	0.00236146	0.00653754
Chchd6	247.883	-2.73712	0.392069	-6.98121	2.93e-12	2.78e-11
Chd1	667.917	-0.962203	0.251623	-3.82398	0.000131313	0.000477109
Chd3	927.305	1.18057	0.119827	9.85224	6.7e-23	1.32e-21
Chd3os	115.228	-2.1651	0.476696	-4.5419	5.58e-06	2.57e-05
Chd4	1251.3	-0.946574	0.130944	-7.22887	4.87e-13	4.94e-12
Chd7	645.396	1.76117	0.275656	6.389	1.67e-10	1.35e-09
Chdh	31.3027	-8.22189	1.39261	-5.90394	3.55e-09	2.48e-08
Chek1	527.157	-3.8548	0.308827	-12.4821	9.35e-36	3.45e-34
Chek2	141	-1.35522	0.432204	-3.13561	0.00171494	0.00491734
Cherp	253.561	-1.06513	0.274903	-3.87459	0.000106806	0.000393965
Chid1	266.912	1.11925	0.289854	3.86141	0.000112733	0.000414516
Chil5	90.4624	1.14036	0.42605	2.67658	0.00743785	0.0181874
Chka	650.305	-2.4446	0.17677	-13.8293	1.7e-43	8.86e-42
Chkb	443.654	1.03995	0.229393	4.53347	5.8e-06	2.66e-05
Chm	181.749	-1.04491	0.357504	-2.9228	0.00346902	0.00922389
Chmp1a	460.972	1.46131	0.397124	3.67973	0.000233484	0.000810253
Chmp2a	1249.44	0.565785	0.148914	3.7994	0.000145048	0.000521978
Chmp2b	479.635	-1.42986	0.292926	-4.88131	1.05e-06	5.43e-06
Chmp4b	724.186	1.05133	0.266811	3.94035	8.14e-05	0.000305376
Chp1	1065.18	0.509137	0.203999	2.49578	0.0125681	0.0288529
Chpf	359.714	1.46111	0.252232	5.79271	6.93e-09	4.66e-08
Chrna9	63.213	-7.43572	1.16064	-6.40659	1.49e-10	1.21e-09
Chrne	5.75369	6.2069	2.71463	2.28646	0.0222271	0.0473844
Chst10	221.28	2.13282	0.528607	4.03479	5.47e-05	0.000211104
Chst11	321.37	3.1834	0.574359	5.54253	2.98e-08	1.87e-07
Chst12	116.169	1.83983	0.546839	3.36448	0.000766873	0.00239578
Chst14	54.8289	-1.1718	0.499507	-2.3459	0.018981	0.0413708
Chst2	49.0637	3.32692	0.741635	4.48593	7.26e-06	3.27e-05
Chsy1	781.796	2.338	0.157784	14.8178	1.12e-49	7.01e-48
Chtf18	98.0609	-0.850655	0.371497	-2.2898	0.0220329	0.0470642
Chtf8	43.3492	-2.27163	0.599523	-3.78906	0.000151215	0.0005425
Ciapin1	376.141	1.51444	0.255851	5.91924	3.23e-09	2.27e-08
Cib1	1040.98	0.574147	0.157586	3.64339	0.000269067	0.000922268
Cinp	182.661	-1.25471	0.249397	-5.031	4.88e-07	2.62e-06
Cipc	590.856	0.727466	0.269206	2.70226	0.00688699	0.0169892
Cir1	171.914	-1.09421	0.320426	-3.41488	0.000638111	0.00202605
Cirbp	693.806	0.42377	0.176001	2.40778	0.0160499	0.0356542
Cirh1a	582.961	-0.834653	0.211983	-3.93736	8.24e-05	0.000308941
Cisd1	556.257	-1.02591	0.175211	-5.85528	4.76e-09	3.27e-08
Cisd2	934.94	-0.902884	0.176755	-5.10809	3.25e-07	1.79e-06
Cisd3	174.169	2.41056	0.322103	7.48384	7.22e-14	7.87e-13
Cish	715.049	3.2388	0.313809	10.321	5.67e-25	1.21e-23
Cited2	256.512	-0.949368	0.27138	-3.49829	0.000468244	0.00152093
Cited4	4.64486	5.9167	2.23482	2.64751	0.00810873	0.0196408
Ckap2	362.832	-1.64756	0.197404	-8.34613	7.05e-17	9.88e-16
Ckap2l	568.341	-2.32001	0.192827	-12.0316	2.43e-33	8.01e-32
Ckap5	1110.91	-1.79417	0.1738	-10.3232	5.54e-25	1.19e-23
Cks1b	1345.75	-1.48822	0.121696	-12.229	2.18e-34	7.51e-33
Cks2	982.291	-1.96056	0.17635	-11.1175	1.03e-28	2.74e-27
Clasp2	120.083	-1.31397	0.36515	-3.59845	0.000320121	0.00108082
Clasrp	114.707	1.47349	0.420263	3.50611	0.000454704	0.0014822
Clcf1	392.926	2.02184	0.295686	6.8378	8.04e-12	7.38e-11
Clcn2	38.1333	-3.02259	0.849673	-3.55736	0.000374598	0.00124382
Clcn5	123.711	-2.18468	0.455831	-4.79274	1.65e-06	8.24e-06
Clcn7	331.586	0.700002	0.263876	2.65277	0.00798342	0.0193592
Cldn10	24.0779	-5.74346	1.51601	-3.78855	0.000151531	0.000543328
Cldn25	376.138	1.08402	0.309472	3.5028	0.000460394	0.00149733
Clec2d	5.69364	6.18877	2.12294	2.91519	0.00355474	0.00942256
Clec2l	14.3605	7.52608	1.66487	4.52052	6.17e-06	2.81e-05
Clic1	586.245	0.484135	0.196341	2.46579	0.0136713	0.0309647
Clic4	576.471	-2.3892	0.183579	-13.0146	1.01e-38	4.43e-37
Clk1	3986.3	-0.427401	0.121336	-3.52245	0.000427583	0.001402
Clk2	955.604	1.06722	0.181604	5.87665	4.19e-09	2.9e-08
Clk4	1345.38	-0.443342	0.18938	-2.34101	0.0192315	0.0418017
Cln3	608.204	2.26392	0.282965	8.00072	1.24e-15	1.56e-14
Clns1a	2266.1	-1.16822	0.124364	-9.39359	5.8e-21	1.03e-19
Clpp	631.751	-0.342412	0.14001	-2.44563	0.0144601	0.0325053
Clpx	482.036	-0.839559	0.258668	-3.2457	0.0011716	0.00349928
Clspn	633.426	-2.37514	0.304118	-7.80993	5.72e-15	6.82e-14
Clstn1	205.655	3.57396	0.598222	5.9743	2.31e-09	1.65e-08
Clta	2785.01	0.430749	0.0963388	4.47119	7.78e-06	3.48e-05
Cluh	350.333	0.71099	0.212479	3.34617	0.000819373	0.00254002
Cmah	640.519	0.814791	0.193674	4.20702	2.59e-05	0.000105642
Cmas	710.754	0.73201	0.184671	3.96385	7.37e-05	0.000278759
Cmc1	193.788	1.3701	0.276086	4.96258	6.96e-07	3.67e-06
Cmc2	378.763	-0.657995	0.205355	-3.20418	0.00135447	0.00397699
Cmip	671.397	-1.20756	0.158589	-7.61445	2.65e-14	2.97e-13
Cmklr1	6.17544	6.31715	1.96858	3.20898	0.00133206	0.00391567
Cmpk1	978.469	-0.407307	0.163503	-2.49113	0.0127338	0.0291864
Cmtr1	29.8869	2.01499	0.712223	2.82915	0.00466717	0.0119853
Cnbp	7688.89	-0.68639	0.113515	-6.04666	1.48e-09	1.07e-08
Cndp2	1117.01	1.38692	0.31561	4.39441	1.11e-05	4.85e-05
Cnga1	67.8743	-1.94351	0.709625	-2.73878	0.00616669	0.0154164
Cnn2	5940.14	1.80085	0.108106	16.6582	2.64e-62	2.38e-60
Cnn3	365.384	-6.06362	0.367585	-16.4959	3.93e-61	3.46e-59
Cnnm4	106.444	-2.15261	0.352824	-6.10108	1.05e-09	7.76e-09
Cnot1	2314.57	-0.485434	0.163449	-2.96994	0.00297859	0.00806519
Cnot11	312.655	-0.691384	0.2745	-2.5187	0.0117789	0.0272555
Cnot2	1519.22	-1.5833	0.152726	-10.367	3.5e-25	7.6e-24
Cnot6	2491.76	-1.24656	0.109351	-11.3995	4.2e-30	1.2e-28
Cnot6l	1638.71	-0.43526	0.13664	-3.18546	0.00144523	0.00421363
Cnot8	1132.17	-0.589951	0.151237	-3.90085	9.59e-05	0.000355313
Cnp	1709.4	0.793391	0.172396	4.60214	4.18e-06	1.97e-05
Cnppd1	840.303	1.56656	0.281476	5.56554	2.61e-08	1.65e-07
Cnr2	127.772	0.994862	0.41339	2.4066	0.016102	0.0357637
Cntrob	227.833	-1.58088	0.314346	-5.0291	4.93e-07	2.64e-06
Coa3	254.428	1.26804	0.29055	4.36427	1.28e-05	5.49e-05
Coa6	228.337	-0.96644	0.269814	-3.58187	0.000341139	0.00114157
Coa7	187.229	-0.6535	0.27956	-2.3376	0.0194078	0.0421082
Cobll1	61.4786	1.17587	0.433934	2.70978	0.00673283	0.0166569
Coch	17.2667	7.80854	1.56828	4.97904	6.39e-07	3.39e-06
Cog2	278.442	1.52974	0.329397	4.64407	3.42e-06	1.63e-05
Cog8	241.995	1.04276	0.274689	3.79615	0.000146963	0.000528275
Coil	268.469	-1.01976	0.304254	-3.35167	0.000803254	0.00249607
Col4a3bp	399.294	0.423245	0.182388	2.32057	0.0203102	0.0438339
Colgalt1	378.31	-0.565334	0.234773	-2.408	0.0160402	0.035645
Colq	328.929	-3.55808	0.308833	-11.5211	1.03e-30	3.06e-29
Commd2	570.659	-0.578838	0.250608	-2.30973	0.020903	0.0449572
Commd4	1500.38	0.675926	0.128779	5.24874	1.53e-07	8.79e-07
Commd6	286.761	0.781579	0.264085	2.95957	0.00308067	0.00830306
Commd7	465.716	0.932594	0.317281	2.93933	0.00328925	0.0087969
Comtd1	47.1128	1.70615	0.60131	2.83738	0.00454851	0.0117289
Copa	1073.03	0.532152	0.128774	4.13243	3.59e-05	0.000143057
Copb1	1179.78	-0.794704	0.198244	-4.00871	6.11e-05	0.000233718
Cope	2128.06	0.687417	0.113494	6.05686	1.39e-09	1.01e-08
Copg2	117.937	1.48838	0.63469	2.34505	0.0190245	0.0414434
Cops2	966.037	-0.872696	0.136754	-6.38148	1.75e-10	1.41e-09
Cops3	1301.95	-1.34687	0.152193	-8.84977	8.77e-19	1.39e-17
Cops4	1038.9	-0.45332	0.149812	-3.02592	0.00247875	0.00683425
Cops5	1699.01	-0.940055	0.131522	-7.14754	8.83e-13	8.73e-12
Copz1	1449.91	0.76966	0.110415	6.97062	3.16e-12	2.97e-11
Coq10a	221.377	1.17855	0.307327	3.83486	0.000125638	0.000458424
Coq10b	342.184	-1.22722	0.339822	-3.61136	0.000304598	0.00103275
Coq4	144.945	-1.11096	0.468839	-2.3696	0.0178075	0.0391252
Coq6	403.727	-0.464246	0.190007	-2.44331	0.0145533	0.0326858
Coq7	311.91	-1.07229	0.197691	-5.42409	5.82e-08	3.52e-07
Coq9	394.97	0.855706	0.259347	3.29947	0.000968682	0.00294597
Coro1a	19845.3	0.375305	0.109188	3.43725	0.000587656	0.00187512
Coro1b	2879.62	0.941163	0.118041	7.97318	1.55e-15	1.94e-14
Coro1c	482.249	0.905998	0.183904	4.92648	8.37e-07	4.36e-06
Coro2a	270.777	2.86702	0.287894	9.95859	2.31e-23	4.6e-22
Coro7	817.751	1.23145	0.167985	7.3307	2.29e-13	2.38e-12
Cotl1	2312.65	3.17122	0.11317	28.0218	8.83e-173	5.15e-170
Cox15	110.73	-1.30833	0.502263	-2.60487	0.00919082	0.0219309
Cox17	486.482	1.94757	0.177429	10.9766	4.95e-28	1.26e-26
Cox4i1	5521.18	0.580373	0.0969205	5.98814	2.12e-09	1.52e-08
Cox5a	1249.81	-0.481241	0.124436	-3.86739	0.000110008	0.000405541
Cox5b	2416.21	0.318135	0.130093	2.44544	0.0144676	0.0325103
Cox6b1	1752.36	0.352698	0.144174	2.44634	0.0144316	0.032452
Cox6c	1432.56	0.642584	0.16043	4.00539	6.19e-05	0.000236678
Cox8a	3634.31	0.499523	0.117817	4.23982	2.24e-05	9.24e-05
Cpe	5.21183	6.07907	2.10508	2.88781	0.0038794	0.010176
Cpeb2	18.1146	2.92866	1.07387	2.7272	0.00638746	0.0158984
Cpm	95.5563	0.996012	0.373118	2.66943	0.00759804	0.0185402
Cpne7	14.5211	7.54505	1.60504	4.70086	2.59e-06	1.26e-05
Cpsf2	583.684	-0.765363	0.164271	-4.65915	3.18e-06	1.52e-05
Cpsf3	1260.85	0.369338	0.115407	3.20032	0.00137274	0.00402512
Cpsf6	1848.98	-1.72532	0.125375	-13.7613	4.36e-43	2.25e-41
Cr1l	1033.72	1.15721	0.160538	7.20837	5.66e-13	5.7e-12
Cramp1l	424.046	-0.652237	0.266482	-2.44759	0.0143816	0.0323568
Crb3	6.31162	5.24332	1.84191	2.84668	0.00441779	0.0114295
Crbn	890.213	0.97021	0.17339	5.59553	2.2e-08	1.39e-07
Crcp	424.356	0.92264	0.179561	5.13832	2.77e-07	1.54e-06
Creb1	1555.74	-1.06785	0.130549	-8.17966	2.85e-16	3.82e-15
Creb3	338.94	1.25263	0.27561	4.54494	5.5e-06	2.54e-05
Creb3l1	14.7739	7.58006	1.56582	4.84095	1.29e-06	6.57e-06
Crebl2	53.784	2.00879	0.495239	4.0562	4.99e-05	0.00019325
Crebrf	425.727	0.662742	0.255799	2.59088	0.00957322	0.0227377
Crebzf	501.046	0.579652	0.239713	2.4181	0.0156016	0.0347484
Creld2	556.864	-0.542704	0.168481	-3.22116	0.00127672	0.00377289
Crip1	4329.37	2.36627	0.139421	16.9721	1.32e-64	1.27e-62
Crip2	105.218	-1.04157	0.459	-2.26921	0.0232554	0.0492983
Crk	563.648	-0.836653	0.212902	-3.92975	8.5e-05	0.00031795
Crkl	100.066	-1.062	0.35701	-2.97472	0.00293256	0.00795395
Crlf2	83.1714	3.06637	0.435439	7.04202	1.89e-12	1.83e-11
Crls1	124.004	-1.56051	0.465987	-3.34882	0.000811575	0.00252071
Crmp1	335.699	5.15166	0.56292	9.15167	5.61e-20	9.51e-19
Crnde	8.92863	3.4811	1.48903	2.33783	0.0193962	0.0420901
Crnkl1	442.963	-0.78578	0.216164	-3.63511	0.00027786	0.000949114
Crot	757.867	0.773942	0.235524	3.28604	0.00101608	0.00308207
Crtam	611.903	2.62034	0.331054	7.91515	2.47e-15	3.02e-14
Crtap	149.955	0.770368	0.315885	2.43876	0.0147376	0.0330765
Crtc1	115.421	0.956333	0.363522	2.63075	0.00851978	0.0204934
Crtc3	333.519	0.921079	0.226151	4.07286	4.64e-05	0.000181024
Cry1	197.872	-0.878775	0.313543	-2.80272	0.00506733	0.0129173
Crybg3	63.918	3.42917	0.630202	5.44138	5.29e-08	3.22e-07
Cryl1	250.531	-0.802313	0.289269	-2.77359	0.00554422	0.0139996
Csde1	1314.6	-0.382806	0.134974	-2.83614	0.00456617	0.0117565
Cse1l	1400.33	-1.66304	0.114114	-14.5735	4.14e-48	2.44e-46
Csf2rb2	25.9989	-6.14468	1.31277	-4.68071	2.86e-06	1.38e-05
Csk	2283.89	0.836042	0.10253	8.15411	3.52e-16	4.68e-15
Csnk1a1	2924.52	-0.984383	0.104521	-9.41807	4.59e-21	8.24e-20
Csnk1d	894.049	0.810608	0.168924	4.79867	1.6e-06	8.01e-06
Csnk1e	195.734	-2.26938	0.323699	-7.01076	2.37e-12	2.27e-11
Csnk1g1	380.872	0.846067	0.20548	4.11751	3.83e-05	0.00015154
Csnk1g2	1192.88	0.394629	0.166643	2.36812	0.0178789	0.0392686
Cspp1	240.481	-0.627865	0.237479	-2.64388	0.00819625	0.019831
Csrnp1	1400.96	-1.22086	0.173255	-7.04661	1.83e-12	1.78e-11
Csrnp2	42.9378	-2.17329	0.535167	-4.06095	4.89e-05	0.00018993
Csrp1	364.319	-0.821342	0.22046	-3.72559	0.000194863	0.00068399
Cst7	1863.01	3.02032	0.264446	11.4213	3.27e-30	9.44e-29
Cstad	5.18113	6.07331	2.68204	2.26444	0.0235473	0.0498511
Cstf2	563.612	-1.15374	0.235134	-4.90673	9.26e-07	4.79e-06
Cstf2t	325.465	-0.543579	0.208109	-2.612	0.0090015	0.0215312
Ctage5	219.413	-1.76038	0.357821	-4.91973	8.67e-07	4.51e-06
Ctbp1	1591.24	-0.845762	0.174845	-4.83721	1.32e-06	6.69e-06
Ctc1	395.229	-1.00485	0.2728	-3.68347	0.000230084	0.000798669
Ctcf	1833.97	-1.41307	0.193251	-7.31206	2.63e-13	2.73e-12
Ctdsp1	629.093	0.532978	0.174524	3.05389	0.00225894	0.00628763
Ctdspl	83.8389	-4.87582	0.637514	-7.64817	2.04e-14	2.32e-13
Ctdspl2	271.812	-1.6557	0.369483	-4.48111	7.43e-06	3.33e-05
Ctla2a	2214.75	4.04692	0.278987	14.5058	1.11e-47	6.5e-46
Ctla2b	456.488	3.68945	0.209946	17.5733	3.94e-69	4.15e-67
Ctla4	1099.69	1.59282	0.143553	11.0956	1.32e-28	3.49e-27
Ctnnb1	2103.27	-1.37306	0.147832	-9.28799	1.57e-20	2.72e-19
Ctnnbl1	661.029	0.406182	0.149601	2.7151	0.00662564	0.0164107
Ctps	527.015	-1.91048	0.233303	-8.18886	2.64e-16	3.55e-15
Ctps2	719.831	1.09456	0.14189	7.71418	1.22e-14	1.4e-13
Ctsa	2152.87	2.45195	0.138085	17.7568	1.53e-70	1.66e-68
Ctsb	1631.22	0.805111	0.157181	5.1222	3.02e-07	1.67e-06
Ctsd	4349.94	2.37931	0.157985	15.0604	2.95e-51	1.96e-49
Ctse	1329.94	4.3985	0.338954	12.9767	1.66e-38	7.25e-37
Ctsh	28.9652	-3.89218	1.11392	-3.49413	0.000475616	0.00154176
Ctsl	641.364	-6.31622	0.347369	-18.183	7.04e-74	8.52e-72
Ctso	519.053	1.1162	0.270009	4.13393	3.57e-05	0.000142337
Ctss	1327.52	1.34723	0.129475	10.4053	2.35e-25	5.16e-24
Ctsw	7165.88	4.03136	0.0898618	44.8618	0	0
Ctu2	525.654	0.659831	0.25527	2.58483	0.00974259	0.0230802
Cul1	958.693	-0.838985	0.208229	-4.02914	5.6e-05	0.000215921
Cul3	1640.1	-0.521157	0.120363	-4.32988	1.49e-05	6.35e-05
Cul4b	691.526	-1.10971	0.170458	-6.51018	7.51e-11	6.29e-10
Cul7	88.9285	-2.20687	0.562862	-3.92079	8.83e-05	0.000329142
Cuta	816.344	1.19325	0.152623	7.81827	5.36e-15	6.38e-14
Cux1	641.781	-2.60915	0.197875	-13.1858	1.06e-39	4.87e-38
Cwc25	276.759	-1.18901	0.284714	-4.17616	2.96e-05	0.000120007
Cwf19l1	231.155	-0.700237	0.266744	-2.62512	0.00866173	0.020792
Cxcr3	2442.43	5.18419	0.603445	8.59098	8.62e-18	1.29e-16
Cxcr5	103.078	3.08473	0.729834	4.22662	2.37e-05	9.75e-05
Cxcr6	2736.89	3.42932	0.268405	12.7767	2.21e-37	9.08e-36
Cxxc5	305.429	-3.34961	0.303041	-11.0533	2.11e-28	5.53e-27
Cyb561a3	239.938	1.06312	0.21657	4.90891	9.16e-07	4.75e-06
Cyb561d1	279.429	1.18568	0.265154	4.47167	7.76e-06	3.47e-05
Cyb561d2	317.952	1.10506	0.359461	3.07421	0.0021106	0.00591836
Cyb5a	3332.48	-1.90199	0.0870741	-21.8434	8.98e-106	2.14e-103
Cyb5b	1253.06	-0.549143	0.146812	-3.74045	0.000183692	0.000647979
Cyba	887.143	1.71488	0.233385	7.34785	2.01e-13	2.11e-12
Cycs	959.681	-1.4254	0.161227	-8.84096	9.49e-19	1.5e-17
Cyfip1	74.6241	1.67229	0.676052	2.47361	0.0133756	0.0304294
Cyhr1	785.978	0.884443	0.209758	4.2165	2.48e-05	0.000101723
Cyp2s1	10.4153	7.07784	1.71712	4.12192	3.76e-05	0.000149038
Cyp4f13	189.798	1.39801	0.397379	3.51809	0.000434673	0.00142269
Cyp51	255.901	-2.12293	0.285536	-7.4349	1.05e-13	1.13e-12
Cysltr2	76.3199	3.92141	0.752585	5.21058	1.88e-07	1.07e-06
Cyth1	813.694	0.802447	0.180577	4.4438	8.84e-06	3.91e-05
Cyth2	275.539	0.654945	0.220488	2.97044	0.00297375	0.00805718
Cyth4	393.427	2.57852	0.494629	5.21303	1.86e-07	1.05e-06
Cytip	4642.23	0.509618	0.139215	3.66065	0.000251581	0.000867968
D030056L22Rik	319.99	-0.867427	0.281622	-3.08011	0.00206926	0.00581512
D10Jhu81e	110.875	1.51793	0.408554	3.71537	0.000202903	0.000709883
D10Wsu102e	382.546	-0.710678	0.23824	-2.98303	0.00285409	0.00775589
D130040H23Rik	9.08023	6.86893	1.77633	3.86693	0.000110215	0.000406187
D15Ertd621e	776.585	-0.838368	0.265489	-3.15783	0.00158947	0.00458934
D16Ertd472e	600.497	0.860511	0.154843	5.5573	2.74e-08	1.72e-07
D17Wsu92e	705.111	1.00048	0.234425	4.26782	1.97e-05	8.23e-05
D2hgdh	196.606	1.11288	0.283043	3.93184	8.43e-05	0.000315472
D630008O14Rik	33.3725	2.27461	0.909427	2.50115	0.0123791	0.0284546
D6Wsu163e	196.431	-1.20815	0.266759	-4.52899	5.93e-06	2.71e-05
D8Ertd738e	1037.8	0.97685	0.155021	6.30139	2.95e-10	2.32e-09
D8Ertd82e	125.365	1.16958	0.415328	2.81603	0.00486214	0.0124387
D930015E06Rik	615.591	0.813891	0.281437	2.89192	0.00382899	0.0100623
D930028M14Rik	43.5532	3.70153	0.682051	5.42706	5.73e-08	3.47e-07
Dab2ip	34.7052	-6.37999	1.27885	-4.98883	6.07e-07	3.23e-06
Dad1	1702.45	0.880881	0.133752	6.58593	4.52e-11	3.86e-10
Dag1	25.768	-3.57107	0.880389	-4.05624	4.99e-05	0.00019325
Dancr	129.494	0.965209	0.352005	2.74203	0.00610603	0.0152799
Dap	1681.16	1.16372	0.103472	11.2468	2.4e-29	6.59e-28
Dapk1	106.882	-9.98833	1.27216	-7.85148	4.11e-15	4.93e-14
Dapk2	191.91	3.4037	0.427263	7.96629	1.64e-15	2.04e-14
Dapl1	166.805	1.00784	0.411483	2.44929	0.014314	0.0322215
Dapp1	375.728	0.729058	0.318376	2.28993	0.0220256	0.0470563
Dars	1333.11	-1.30056	0.182029	-7.14482	9.01e-13	8.9e-12
Dbi	1094.74	-0.75274	0.197196	-3.81722	0.000134964	0.0004887
Dbnl	1557.79	1.0602	0.204117	5.19411	2.06e-07	1.16e-06
Dbr1	296.363	-1.07756	0.268945	-4.00663	6.16e-05	0.000235649
Dcaf11	786.677	1.24129	0.259184	4.78923	1.67e-06	8.36e-06
Dcaf15	1242.46	1.16231	0.228427	5.08832	3.61e-07	1.98e-06
Dcaf5	395.513	1.17876	0.424805	2.77482	0.00552317	0.0139492
Dcaf7	1876.93	-0.570287	0.0938991	-6.0734	1.25e-09	9.17e-09
Dcakd	178.411	-1.41334	0.392454	-3.6013	0.000316629	0.00107072
Dcbld2	14.5895	7.55328	1.58493	4.76569	1.88e-06	9.33e-06
Dck	1482.81	-3.03925	0.175076	-17.3595	1.67e-67	1.69e-65
Dclk2	130.017	-0.88483	0.355782	-2.487	0.0128825	0.0294641
Dctn1	474.366	0.695179	0.229928	3.02347	0.00249894	0.00688696
Dctn2	1098.87	0.824489	0.131825	6.25444	3.99e-10	3.07e-09
Dctn5	1218.03	1.24249	0.15572	7.97903	1.47e-15	1.86e-14
Dctn6	827.892	1.0139	0.159001	6.3767	1.81e-10	1.46e-09
Dctpp1	426.227	-1.2177	0.248139	-4.90734	9.23e-07	4.78e-06
Dcun1d1	364.812	-1.61396	0.324647	-4.97144	6.65e-07	3.52e-06
Dcun1d3	113.227	1.25331	0.388574	3.22541	0.00125794	0.00372251
Ddah2	208.498	-2.87391	0.331568	-8.66764	4.41e-18	6.7e-17
Ddb1	1322.02	-0.374756	0.163253	-2.29556	0.0217013	0.0464563
Ddb2	320.171	1.26237	0.203872	6.192	5.94e-10	4.5e-09
Ddc	72.5314	-4.16319	0.507212	-8.20798	2.25e-16	3.04e-15
Ddhd2	339.47	0.946565	0.221176	4.27969	1.87e-05	7.85e-05
Ddit4	25.4696	2.02594	0.701673	2.8873	0.0038856	0.010186
Ddrgk1	499.927	1.81092	0.312349	5.79775	6.72e-09	4.53e-08
Ddx10	483.679	-1.11308	0.22043	-5.04956	4.43e-07	2.39e-06
Ddx11	390.654	-0.682553	0.232985	-2.9296	0.00339401	0.00904129
Ddx18	634.667	-1.1473	0.167542	-6.8478	7.5e-12	6.89e-11
Ddx19b	164.744	0.884904	0.363839	2.43213	0.0150103	0.0336005
Ddx27	724.67	0.553548	0.234621	2.35933	0.018308	0.0401082
Ddx39	2908.34	-0.574956	0.123397	-4.65941	3.17e-06	1.52e-05
Ddx39b	3605.77	-0.819258	0.0884107	-9.26651	1.92e-20	3.3e-19
Ddx3x	3778.03	-1.83021	0.109606	-16.6981	1.35e-62	1.23e-60
Ddx3y	292.254	-11.4404	1.20783	-9.47194	2.75e-21	4.97e-20
Ddx41	703.786	2.01902	0.235696	8.56622	1.07e-17	1.59e-16
Ddx43	18.3113	7.88723	1.49116	5.28932	1.23e-07	7.16e-07
Ddx46	1764.61	-0.299103	0.113367	-2.63836	0.00833086	0.0201068
Ddx5	13729	-0.285753	0.10409	-2.74524	0.00604665	0.0151432
Ddx58	506.644	1.28147	0.202163	6.3388	2.32e-10	1.84e-09
Deaf1	420.019	0.879137	0.276174	3.18327	0.00145622	0.0042435
Decr2	35.7648	1.41191	0.616069	2.29181	0.0219167	0.046855
Dedd2	373.893	1.70206	0.264128	6.44408	1.16e-10	9.52e-10
Def8	160.296	1.15726	0.349002	3.3159	0.000913472	0.00279928
Degs1	770.163	0.839388	0.152236	5.51374	3.51e-08	2.18e-07
Dek	2226.01	-1.20388	0.132762	-9.06798	1.21e-19	2.01e-18
Dennd1b	590.198	0.537418	0.204509	2.62785	0.00859267	0.0206494
Dennd1c	1261.99	2.72538	0.181817	14.9896	8.58e-51	5.51e-49
Dennd2c	47.8017	-3.39314	0.901222	-3.76504	0.00016652	0.000592439
Dennd2d	1434.01	1.7765	0.197017	9.01701	1.93e-19	3.18e-18
Dennd4a	364.221	1.15333	0.334498	3.44795	0.000564866	0.0018078
Dennd4b	603.949	0.944216	0.218755	4.31632	1.59e-05	6.73e-05
Dennd5a	207.345	1.79441	0.298816	6.00507	1.91e-09	1.38e-08
Dennd6a	184.067	-1.0392	0.256095	-4.05786	4.95e-05	0.000192227
Denr	747.649	-0.491835	0.179435	-2.74102	0.00612494	0.0153213
Depdc1a	164.815	-1.94237	0.389135	-4.99152	5.99e-07	3.19e-06
Deptor	40.709	-3.93376	0.896708	-4.38689	1.15e-05	5e-05
Derl2	472.583	1.17289	0.209364	5.60217	2.12e-08	1.34e-07
Desi1	2231.76	-2.3282	0.108847	-21.3896	1.67e-101	3.57e-99
Dfna5	175.479	-2.22611	0.393306	-5.65999	1.51e-08	9.78e-08
Dgat1	443.008	2.05095	0.46252	4.4343	9.24e-06	4.07e-05
Dgcr14	367.853	0.711113	0.28907	2.46	0.0138936	0.0313852
Dgcr6	181.549	-3.72463	0.326511	-11.4074	3.84e-30	1.1e-28
Dgka	4277.25	1.45974	0.110906	13.1619	1.45e-39	6.57e-38
Dgkd	1562.08	0.536763	0.123312	4.35289	1.34e-05	5.76e-05
Dgke	1070.85	-2.83372	0.153742	-18.4316	7.32e-76	9.31e-74
Dgkeos	626.132	-12.5409	1.1953	-10.4918	9.42e-26	2.12e-24
Dgkz	2368.66	0.913941	0.139625	6.54569	5.92e-11	5e-10
Dguok	744.371	0.877535	0.226122	3.88081	0.000104111	0.000384685
Dhcr24	176.944	-4.14712	0.382848	-10.8323	2.42e-27	5.92e-26
Dhcr7	111.208	-1.33664	0.4151	-3.22004	0.00128171	0.00378501
Dhfr	1218.01	-2.46234	0.12344	-19.9476	1.57e-88	2.62e-86
Dhps	546.597	0.554482	0.162402	3.41425	0.000639577	0.0020292
Dhrs13	143.646	-1.48214	0.331216	-4.47485	7.65e-06	3.42e-05
Dhrs3	95.0173	-2.60052	0.543358	-4.78602	1.7e-06	8.49e-06
Dhrs7	237.972	2.23133	0.345124	6.46531	1.01e-10	8.33e-10
Dhx15	3626.24	-1.31931	0.0856554	-15.4026	1.57e-53	1.1e-51
Dhx32	389.795	-0.671371	0.23078	-2.90914	0.00362424	0.00958738
Dhx34	304.692	0.987286	0.250198	3.94602	7.95e-05	0.000298504
Dhx36	617.903	-0.454155	0.153146	-2.9655	0.00302191	0.00816526
Dhx58	173.962	1.63885	0.462603	3.54268	0.000396082	0.00130872
Dhx9	417.562	0.790861	0.174261	4.53837	5.67e-06	2.61e-05
Diap1	637.428	1.07214	0.236815	4.52734	5.97e-06	2.73e-05
Diap3	198.748	-1.55503	0.327424	-4.7493	2.04e-06	1.01e-05
Dimt1	204.702	-1.18746	0.36541	-3.24968	0.00115536	0.00345639
Dip2a	37.3489	2.22529	0.739096	3.01082	0.00260542	0.00714821
Dis3	378.517	-1.14592	0.222328	-5.15418	2.55e-07	1.42e-06
Dkc1	2192.11	-1.70541	0.163215	-10.4489	1.48e-25	3.31e-24
Dlat	394.767	-0.447624	0.179981	-2.48706	0.0128804	0.0294641
Dld	899.512	-1.00252	0.151369	-6.62304	3.52e-11	3.03e-10
Dleu7	64.1949	-1.56473	0.683724	-2.28853	0.0221064	0.047174
Dlg1	178.15	0.948726	0.285475	3.32333	0.000889507	0.00273498
Dlg3	68.4474	-3.2624	0.516259	-6.31931	2.63e-10	2.07e-09
Dlg5	54.5051	9.4613	1.28951	7.33713	2.18e-13	2.27e-12
Dlgap4	342.378	1.50345	0.198899	7.55886	4.07e-14	4.47e-13
Dlgap5	334.788	-1.751	0.253364	-6.91099	4.81e-12	4.47e-11
Dlst	969.227	0.725125	0.140768	5.15119	2.59e-07	1.44e-06
Dmtf1	944.942	-0.604886	0.195363	-3.09621	0.00196011	0.00554112
Dmxl1	158.179	-1.17312	0.367931	-3.18844	0.00143042	0.00417707
Dna2	340.083	-3.2188	0.333869	-9.64089	5.37e-22	1.01e-20
Dnaaf2	311.435	-0.854055	0.264338	-3.23093	0.0012339	0.0036615
Dnah8	341.377	0.962758	0.224026	4.29752	1.73e-05	7.26e-05
Dnaja1	3922.61	-1.74581	0.122929	-14.2018	8.93e-46	5.01e-44
Dnaja2	2360.61	-0.444372	0.150194	-2.95865	0.00308994	0.00832281
Dnaja4	36.0695	3.81477	1.35826	2.80857	0.00497621	0.0127052
Dnajb1	1278.9	-1.13007	0.117861	-9.58816	8.97e-22	1.66e-20
Dnajb11	677.59	1.05046	0.162264	6.47375	9.56e-11	7.9e-10
Dnajb13	88.5133	2.90334	0.681828	4.25818	2.06e-05	8.56e-05
Dnajb14	81.2045	-1.67007	0.633924	-2.6345	0.00842616	0.0203101
Dnajb4	161.671	-1.21953	0.286386	-4.25833	2.06e-05	8.56e-05
Dnajb9	452.828	-1.1221	0.18937	-5.92545	3.11e-09	2.19e-08
Dnajc12	56.8112	-2.68265	0.593312	-4.52149	6.14e-06	2.8e-05
Dnajc15	1570.19	1.299	0.120572	10.7736	4.59e-27	1.12e-25
Dnajc16	71.0631	1.51925	0.405326	3.74822	0.000178094	0.000629954
Dnajc19	566.786	-0.639916	0.184918	-3.46055	0.000539073	0.00173216
Dnajc21	228.206	-1.06865	0.361623	-2.95514	0.00312525	0.00840204
Dnajc28	18.3198	-3.31015	1.27677	-2.59259	0.00952562	0.022633
Dnajc4	173.376	1.9998	0.557122	3.58952	0.000331284	0.00111353
Dnajc6	68.3666	-4.24811	0.539644	-7.87207	3.49e-15	4.22e-14
Dnajc7	227.357	0.673782	0.283473	2.37688	0.0174596	0.0384399
Dnal4	150.994	-1.37001	0.357279	-3.83456	0.000125791	0.00045885
Dnase1l1	229.077	0.936334	0.28354	3.3023	0.000958972	0.0029192
Dnase1l2	61.3292	2.58176	0.923295	2.79624	0.00517004	0.0131518
Dnm2	2166.71	1.26739	0.187742	6.75072	1.47e-11	1.32e-10
Dnmt1	3048.67	-2.02438	0.124728	-16.2304	3.08e-59	2.53e-57
Dnmt3a	356.889	-1.13246	0.265473	-4.26583	1.99e-05	8.29e-05
Dnph1	195.811	-4.63019	0.35935	-12.8849	5.48e-38	2.31e-36
Dntt	4796.22	-7.57671	0.159416	-47.528	0	0
Dock11	1371.06	-0.348904	0.136295	-2.55992	0.0104697	0.0245716
Dock2	2617.83	2.0826	0.113574	18.3369	4.2e-75	5.24e-73
Dock5	295.4	2.02714	0.48735	4.15952	3.19e-05	0.000128607
Dock8	831.691	-0.454492	0.127331	-3.56937	0.000357838	0.00119279
Dock9	331.482	1.60269	0.454434	3.52679	0.000420625	0.0013827
Dok1	61.0605	1.31854	0.539689	2.44314	0.0145599	0.0326949
Dok2	864.072	2.08	0.281597	7.38645	1.51e-13	1.6e-12
Dok4	5.06242	6.01658	2.24659	2.6781	0.00740414	0.0181153
Dopey2	403.291	2.49704	0.293057	8.52065	1.59e-17	2.33e-16
Dos	55.3236	1.62292	0.648618	2.50212	0.0123452	0.0283919
Dot1l	694.523	-1.35866	0.184495	-7.36423	1.78e-13	1.88e-12
Dpcd	436.793	1.82782	0.220509	8.28906	1.14e-16	1.58e-15
Dph1	89.4584	1.07652	0.463911	2.32053	0.0203125	0.0438339
Dph5	536.401	0.742892	0.174142	4.26602	1.99e-05	8.29e-05
Dph7	223.354	-2.75489	0.43621	-6.3155	2.69e-10	2.12e-09
Dpm2	955.659	0.524504	0.215273	2.43646	0.0148319	0.0332592
Dpm3	245.872	1.36429	0.265136	5.14562	2.67e-07	1.48e-06
Dpp4	657.995	0.928617	0.172773	5.37479	7.67e-08	4.58e-07
Dpp8	298.195	0.781239	0.295455	2.64419	0.00818869	0.0198196
Dpy19l4	139.344	-0.760004	0.288058	-2.63837	0.0083305	0.0201068
Dpy30	665.883	-1.24262	0.145627	-8.53292	1.43e-17	2.1e-16
Drap1	261.385	0.699543	0.269731	2.59348	0.00950087	0.0225826
Drc1	221.253	2.92702	0.264415	11.0698	1.76e-28	4.63e-27
Drg1	1341.36	-0.918553	0.179311	-5.12267	3.01e-07	1.67e-06
Dscc1	223.972	-2.09227	0.271711	-7.70037	1.36e-14	1.56e-13
Dsel	31.4068	-4.85893	0.971441	-5.00177	5.68e-07	3.03e-06
Dsg2	108.094	10.45	1.23913	8.43334	3.36e-17	4.84e-16
Dtd1	219.912	1.13815	0.321997	3.53465	0.000408319	0.00134638
Dtl	866.007	-2.54911	0.153825	-16.5715	1.12e-61	1e-59
Dtnb	263.788	1.09088	0.309298	3.52695	0.000420377	0.00138224
Dtx1	706.521	1.24916	0.31476	3.96861	7.23e-05	0.000273816
Dtx3	70.4918	1.82524	0.477516	3.82236	0.000132179	0.00047997
Dtymk	1459.41	-1.49289	0.126394	-11.8114	3.41e-32	1.06e-30
Dus1l	588.61	0.410969	0.16905	2.43105	0.0150552	0.0336775
Dus2	246.089	1.17162	0.448473	2.61246	0.00898928	0.0215059
Dus3l	522.118	0.977354	0.184579	5.29504	1.19e-07	6.95e-07
Dus4l	13.6389	5.46797	1.42733	3.83091	0.000127673	0.000465318
Dusp1	1474.51	-0.948867	0.146398	-6.48143	9.09e-11	7.52e-10
Dusp10	300.381	-1.93663	0.256865	-7.53946	4.72e-14	5.18e-13
Dusp12	191.119	0.63331	0.267639	2.36629	0.0179676	0.0394366
Dusp14	24.1543	6.33155	1.30419	4.85478	1.21e-06	6.15e-06
Dusp2	3590.36	1.02594	0.111684	9.18611	4.07e-20	6.95e-19
Dusp5	318.765	-1.10278	0.340335	-3.24029	0.00119408	0.00355369
Dut	4401.96	-2.52982	0.0909293	-27.8218	2.36e-170	1.26e-167
Dxo	288.079	1.01348	0.345183	2.93605	0.0033242	0.00887929
Dync1li1	822.782	0.467225	0.177314	2.63502	0.00841329	0.0202829
Dynll1	3191.72	-1.08337	0.101061	-10.72	8.2e-27	1.98e-25
Dynlt1-ps1	248.218	-0.82433	0.256385	-3.21521	0.00130349	0.00384225
Dynlt3	167.833	-0.928864	0.291498	-3.18652	0.00143997	0.00420019
Dyrk1a	1366.75	-0.673156	0.124735	-5.39668	6.79e-08	4.07e-07
Dyrk2	245.219	0.766367	0.23562	3.25255	0.00114374	0.00342401
Dyrk3	48.667	-2.51961	0.813558	-3.09702	0.00195475	0.00553086
Dyx1c1	41.9955	3.1919	1.08694	2.9366	0.00331832	0.00886719
Dzip3	178.746	-1.26652	0.460324	-2.75137	0.00593467	0.0149005
E130308A19Rik	146.914	-2.41274	0.51223	-4.71027	2.47e-06	1.21e-05
E230016M11Rik	6.5972	6.42127	2.51735	2.5508	0.0107475	0.0251638
E2f1	227.801	-1.71259	0.350656	-4.88396	1.04e-06	5.36e-06
E2f2	1471.56	-1.20424	0.138072	-8.72184	2.74e-18	4.22e-17
E2f3	306.407	-1.2201	0.244735	-4.98539	6.18e-07	3.29e-06
E2f6	172.934	-0.975103	0.332559	-2.93212	0.00336652	0.00897552
E2f8	465.55	-3.42775	0.256387	-13.3694	9.12e-41	4.31e-39
E4f1	476.027	1.12029	0.350874	3.19286	0.0014087	0.00412208
Eaf1	620.321	-1.90619	0.204781	-9.30845	1.3e-20	2.26e-19
Ebag9	310.183	-0.866983	0.261949	-3.30974	0.000933842	0.00285285
Ebp	743.178	1.15955	0.199377	5.81589	6.03e-09	4.09e-08
Ebpl	266.64	2.4904	0.327706	7.5995	2.97e-14	3.31e-13
Ecd	785.711	-0.735746	0.140966	-5.21931	1.8e-07	1.02e-06
Ece2	360.299	-0.702397	0.251058	-2.79775	0.00514598	0.0131022
Ech1	1461.54	0.671525	0.163924	4.09656	4.19e-05	0.000164452
Echdc2	89.5436	4.84501	0.66806	7.25235	4.1e-13	4.18e-12
Eci1	251.972	0.55562	0.22719	2.44562	0.0144603	0.0325053
Ecsit	226.053	1.38064	0.356237	3.87562	0.000106352	0.000392516
Ect2	565.402	-3.31365	0.274335	-12.0788	1.37e-33	4.59e-32
Edem1	3834.82	-1.9817	0.0980173	-20.2178	6.82e-91	1.18e-88
Edem2	581.746	1.05855	0.339701	3.11612	0.00183247	0.00521822
Edf1	1479.41	0.395592	0.118219	3.34628	0.000819036	0.00253959
Eea1	112.745	1.49856	0.359808	4.16489	3.11e-05	0.000125775
Eed	825.958	-0.898951	0.206152	-4.36061	1.3e-05	5.58e-05
Eef1a1	136292	-0.557339	0.0805486	-6.91929	4.54e-12	4.23e-11
Eef1b2	33591.2	-0.322314	0.0699801	-4.6058	4.11e-06	1.94e-05
Eef1d	1669.39	0.583238	0.170259	3.42558	0.000613478	0.00195267
Eef1e1	355.604	-0.709587	0.228638	-3.10354	0.00191221	0.00542159
Eef2	13728	0.303928	0.0993456	3.0593	0.00221853	0.0061899
Eef2k	91.3641	-2.36197	0.411763	-5.73624	9.68e-09	6.39e-08
Eefsec	516.415	-0.701728	0.242965	-2.88819	0.00387464	0.0101656
Eepd1	17.4486	-7.36855	1.52351	-4.83655	1.32e-06	6.7e-06
Efcab11	37.5444	-1.59516	0.60031	-2.65723	0.0078786	0.0191448
Efcab5	19.2525	-3.41377	1.16023	-2.94231	0.00325774	0.00872535
Efcab7	53.1343	-1.96239	0.697243	-2.81449	0.00488544	0.0124908
Efhd2	2035.8	0.988424	0.117806	8.39023	4.85e-17	6.91e-16
Efr3a	1361.69	0.408991	0.144204	2.83621	0.00456531	0.0117565
Egfl7	33.3327	-3.1665	0.710387	-4.45744	8.29e-06	3.69e-05
Egln2	501.03	0.914799	0.204397	4.47559	7.62e-06	3.41e-05
Egln3	64.9516	-4.71813	0.769195	-6.13386	8.58e-10	6.4e-09
Ehbp1l1	377.122	1.97341	0.253169	7.79484	6.45e-15	7.65e-14
Ehd1	397.702	0.905939	0.348512	2.59945	0.00933732	0.0222391
Ehd3	728.777	1.00754	0.188031	5.35835	8.4e-08	4.99e-07
Ehhadh	25.7834	-2.77502	0.861514	-3.22109	0.00127702	0.00377289
Ehmt1	845.214	-1.55993	0.192417	-8.10707	5.19e-16	6.79e-15
Ei24	391.727	1.00255	0.328284	3.05391	0.00225876	0.00628763
Eid1	299.002	-1.17677	0.251142	-4.68567	2.79e-06	1.35e-05
Eif1a	922.684	-0.786302	0.144991	-5.42313	5.86e-08	3.54e-07
Eif1ad	1148.87	-0.408494	0.126476	-3.22983	0.00123866	0.00367306
Eif1ax	1676.47	-1.48297	0.131276	-11.2966	1.36e-29	3.8e-28
Eif2a	1541.29	-1.52591	0.204028	-7.47896	7.49e-14	8.15e-13
Eif2ak1	321.297	1.00062	0.25414	3.93727	8.24e-05	0.000308965
Eif2ak3	440.003	-2.63342	0.314205	-8.38121	5.24e-17	7.43e-16
Eif2b1	794.732	-1.08909	0.188365	-5.78179	7.39e-09	4.96e-08
Eif2b2	619.073	1.19741	0.209055	5.72775	1.02e-08	6.71e-08
Eif2b4	603.562	-0.625892	0.186527	-3.3555	0.000792211	0.00246654
Eif2s1	1820.79	-0.934131	0.146835	-6.36176	1.99e-10	1.59e-09
Eif2s2	1273.5	-1.01838	0.122205	-8.33334	7.86e-17	1.09e-15
Eif2s3x	165.055	-1.44765	0.329654	-4.39143	1.13e-05	4.9e-05
Eif3a	2937.38	-1.55665	0.0897684	-17.3408	2.32e-67	2.32e-65
Eif3f	9351.59	0.727374	0.0834181	8.71962	2.79e-18	4.3e-17
Eif3i	5450.9	-0.845942	0.120986	-6.99205	2.71e-12	2.58e-11
Eif3j1	365.27	-1.07975	0.201405	-5.36108	8.27e-08	4.92e-07
Eif3k	3628.35	0.325395	0.103199	3.15309	0.00161551	0.00465196
Eif3m	4556.22	-0.623867	0.0836587	-7.45729	8.83e-14	9.55e-13
Eif3s6-ps1	84.6173	-1.20664	0.378657	-3.18664	0.00143936	0.00419937
Eif4a-ps4	304.125	-2.34548	0.33281	-7.04751	1.82e-12	1.77e-11
Eif4a1	2713.59	-1.54063	0.159437	-9.66295	4.33e-22	8.22e-21
Eif4a3	3471.68	-0.9015	0.0869127	-10.3725	3.31e-25	7.2e-24
Eif4b	4552.6	-0.760455	0.101682	-7.47875	7.5e-14	8.16e-13
Eif4e	1202.8	-1.39842	0.173881	-8.04239	8.81e-16	1.13e-14
Eif4e2	967.383	0.542861	0.123822	4.38419	1.16e-05	5.06e-05
Eif4e3	293.518	-2.09545	0.276811	-7.56996	3.73e-14	4.11e-13
Eif4ebp2	293.457	-0.824136	0.213136	-3.86671	0.000110314	0.000406435
Eif4enif1	1802.77	-0.83362	0.203911	-4.08816	4.35e-05	0.000170264
Eif4g2	7467.43	-0.621526	0.0931279	-6.6739	2.49e-11	2.18e-10
Eif4h	6498.61	-1.04303	0.113993	-9.14994	5.7e-20	9.65e-19
Eif5	2450.06	-0.536767	0.093945	-5.71363	1.11e-08	7.26e-08
Eif5a	7932.06	-0.497384	0.0833776	-5.96544	2.44e-09	1.74e-08
Eif5b	782.443	-0.638279	0.18	-3.54599	0.000391137	0.00129405
Elac1	120.127	1.73998	0.492639	3.53196	0.000412491	0.00135944
Elavl1	1557.12	-1.7599	0.127298	-13.8251	1.8e-43	9.36e-42
Elk1	34.6694	2.18431	0.818007	2.67028	0.00757875	0.0185002
Elk3	295.602	0.748895	0.224718	3.3326	0.000860375	0.00265303
Elk4	1630.05	-0.700454	0.156363	-4.47967	7.48e-06	3.36e-05
Ell	253.293	2.10026	0.218504	9.61202	7.11e-22	1.32e-20
Elmo1	784.859	0.927796	0.233874	3.96707	7.28e-05	0.000275352
Elmod3	130.892	0.829319	0.293978	2.82103	0.00478698	0.0122684
Elovl1	523.927	2.79528	0.272629	10.2531	1.15e-24	2.42e-23
Elp2	780.401	0.490081	0.190999	2.56588	0.0102913	0.0241967
Emc10	941.058	0.402885	0.148215	2.71825	0.00656275	0.0162801
Emc2	575.718	0.646792	0.170293	3.79811	0.000145803	0.000524252
Emc4	832.932	-0.686096	0.196682	-3.48835	0.000486007	0.00157306
Emc6	1059.64	-0.560153	0.154395	-3.62804	0.000285576	0.000972883
Emc8	518.005	-0.585441	0.228154	-2.56599	0.0102881	0.0241967
Emc9	82.138	1.60341	0.537852	2.98114	0.00287178	0.00779899
Emd	329.967	1.1855	0.252693	4.69145	2.71e-06	1.32e-05
Eme2	101.049	2.11898	0.483979	4.37825	1.2e-05	5.18e-05
Emg1	4080.53	-1.00479	0.0898552	-11.1823	4.98e-29	1.35e-27
Emid1	136.76	-2.50951	0.400252	-6.26983	3.61e-10	2.8e-09
Emilin1	163.796	-5.90644	0.528741	-11.1708	5.67e-29	1.53e-27
Emilin2	9.98099	7.00096	1.79266	3.90534	9.41e-05	0.00034948
Eml1	7.65718	6.63816	2.09382	3.17036	0.00152251	0.00441288
Eml3	1168.27	2.01937	0.171296	11.7888	4.46e-32	1.37e-30
Emp1	192.069	-3.40165	0.346717	-9.81102	1.01e-22	1.97e-21
Emp3	2316.01	1.54206	0.175355	8.79395	1.44e-18	2.26e-17
Enc1	273.751	-1.70292	0.408468	-4.16904	3.06e-05	0.000123664
Endod1	281.72	3.39092	0.428023	7.92227	2.33e-15	2.87e-14
Endou	633.116	-9.16642	0.617007	-14.8563	6.34e-50	3.99e-48
Enho	17.8867	7.8571	1.51846	5.1744	2.29e-07	1.29e-06
Enkd1	248.623	-2.73039	0.332591	-8.20943	2.22e-16	3.01e-15
Eno1	3270.17	0.864908	0.115364	7.49723	6.52e-14	7.12e-13
Eno3	243.106	1.53692	0.323781	4.74679	2.07e-06	1.02e-05
Enoph1	339.873	-0.798968	0.317656	-2.5152	0.0118966	0.0274685
Enpp1	52.3485	1.83982	0.557086	3.30259	0.000957978	0.00291756
Entpd1	251.287	4.4564	0.58658	7.59727	3.02e-14	3.36e-13
Entpd6	308.971	1.35504	0.313663	4.32005	1.56e-05	6.62e-05
Eomes	671.1	3.54721	0.281124	12.618	1.68e-36	6.5e-35
Epb4.1l2	584.17	-1.3175	0.155146	-8.49202	2.03e-17	2.97e-16
Epb4.1l4a	4.34741	5.80997	2.29042	2.53664	0.0111923	0.0260814
Epc2	349.497	-0.52941	0.186764	-2.83464	0.00458768	0.0118024
Epcam	50.992	-2.08249	0.53311	-3.90632	9.37e-05	0.000348174
Epg5	318.449	-1.10707	0.217928	-5.07998	3.77e-07	2.06e-06
Epha3	20.6184	8.05948	1.46625	5.49667	3.87e-08	2.4e-07
Ephb6	137.573	-1.49922	0.422191	-3.55105	0.000383696	0.00127238
Ephx4	11.9267	-3.00818	1.2825	-2.34556	0.0189984	0.0414018
Epm2aip1	522.199	-1.39364	0.168241	-8.28357	1.2e-16	1.65e-15
Epn1	24.6908	1.85108	0.795791	2.32609	0.0200139	0.0432696
Eprs	1418.97	-1.22397	0.141236	-8.66612	4.47e-18	6.79e-17
Eps15l1	374.906	0.956156	0.238973	4.00111	6.3e-05	0.000240673
Eps8l1	164.296	3.99195	0.651807	6.12443	9.1e-10	6.76e-09
Epsti1	1112.52	1.5249	0.132444	11.5135	1.13e-30	3.34e-29
Eqtn	3.73432	5.60346	2.45855	2.27917	0.022657	0.0481728
Erbb2ip	803.041	-0.665672	0.187288	-3.55427	0.000379032	0.00125756
Ercc2	31.5798	1.49968	0.640034	2.34313	0.0191227	0.0415879
Ercc4	215.894	1.69235	0.255146	6.63288	3.29e-11	2.85e-10
Ercc6l	154.74	-2.28509	0.36492	-6.26188	3.8e-10	2.94e-09
Ercc8	215.353	-1.04927	0.345797	-3.03436	0.0024105	0.00666039
Ergic3	979.433	1.02462	0.195613	5.23798	1.62e-07	9.28e-07
Erh	407.343	-0.948629	0.206092	-4.60295	4.17e-06	1.96e-05
Eri1	912.811	-1.08746	0.174993	-6.21432	5.15e-10	3.93e-09
Erlin1	247.998	-2.21288	0.252126	-8.77687	1.68e-18	2.62e-17
Ero1lb	133.015	1.34488	0.586856	2.29166	0.0219252	0.0468575
Errfi1	123.776	1.48936	0.5547	2.68498	0.00725337	0.0177973
Esco2	329.277	-3.09353	0.320393	-9.65543	4.66e-22	8.78e-21
Esf1	266.731	-1.46581	0.303525	-4.82927	1.37e-06	6.94e-06
Espl1	265.779	-1.14184	0.25333	-4.5073	6.57e-06	2.97e-05
Esr1	13.4482	-3.64489	1.42095	-2.56511	0.0103142	0.024242
Esrra	252.725	1.85918	0.53547	3.47206	0.000516479	0.0016633
Esyt1	3518.52	2.10202	0.117537	17.884	1.57e-71	1.76e-69
Esyt2	1349.64	0.302456	0.11724	2.5798	0.00988584	0.0233765
Etaa1	307.727	-1.08586	0.345075	-3.14675	0.00165096	0.00474448
Etf1	1885	-0.61967	0.134896	-4.59367	4.36e-06	2.04e-05
Etfa	989.759	-1.3685	0.17284	-7.91771	2.42e-15	2.96e-14
Etfb	1436.22	1.4013	0.175803	7.97083	1.58e-15	1.98e-14
Ethe1	327.456	-0.980784	0.289933	-3.38279	0.00071753	0.00225424
Etnk1	1398.34	-0.530767	0.118953	-4.46198	8.12e-06	3.62e-05
Ets1	4259.36	-0.648061	0.143406	-4.51907	6.21e-06	2.83e-05
Ets2	625.266	-2.68189	0.232246	-11.5477	7.59e-31	2.27e-29
Etv4	7.34294	6.57303	1.88547	3.48614	0.000490036	0.0015845
Etv6	285.115	-0.849796	0.331755	-2.56152	0.0104216	0.0244677
Eva1b	235.826	1.25313	0.403195	3.108	0.00188361	0.00535316
Evl	434.688	0.479782	0.163638	2.93197	0.00336824	0.00897824
Ewsr1	1939.28	-0.853473	0.142118	-6.00538	1.91e-09	1.37e-08
Exd2	351.665	-0.861484	0.30342	-2.83924	0.00452206	0.0116734
Exo1	244.239	-2.4994	0.31212	-8.00782	1.17e-15	1.48e-14
Exoc1	513.321	0.77008	0.211932	3.63362	0.000279473	0.000953864
Exoc3	615.153	0.596774	0.168207	3.54786	0.000388373	0.00128623
Exoc5	781.555	-0.820408	0.195543	-4.19554	2.72e-05	0.000110754
Exoc7	396.394	1.25192	0.202172	6.19237	5.93e-10	4.49e-09
Exosc3	749.598	-1.32717	0.203145	-6.5331	6.44e-11	5.42e-10
Exosc4	575.071	0.81023	0.289326	2.8004	0.00510387	0.0130053
Exosc5	528.039	0.636422	0.257433	2.47219	0.0134289	0.0305234
Exosc7	571.874	0.462033	0.179851	2.56898	0.0101998	0.0240128
Exosc8	1411.12	-0.487376	0.134296	-3.62913	0.000284379	0.000969321
Exosc9	443.504	-0.820512	0.306169	-2.67993	0.00736378	0.0180249
Ext1	186.916	-2.88951	0.329546	-8.76816	1.82e-18	2.82e-17
Extl3	270.57	1.25204	0.291046	4.30185	1.69e-05	7.14e-05
Ezh1	589.32	1.29651	0.286981	4.51776	6.25e-06	2.84e-05
Ezh2	3136.67	-2.57591	0.13718	-18.7776	1.15e-78	1.56e-76
Ezr	5191.03	-1.21283	0.115279	-10.5208	6.93e-26	1.58e-24
F13a1	34.546	-8.36396	1.36751	-6.11618	9.58e-10	7.1e-09
F2r	528.889	2.77458	0.210826	13.1605	1.48e-39	6.67e-38
F2rl1	68.833	3.60884	0.539611	6.68785	2.26e-11	1.99e-10
F730043M19Rik	63.536	2.07649	0.767016	2.70724	0.00678461	0.0167753
Faah	808.904	1.84975	0.189652	9.75337	1.78e-22	3.46e-21
Fabp5	508.357	-2.11299	0.1977	-10.6879	1.16e-26	2.77e-25
Fads1	398.959	-2.33156	0.321415	-7.25406	4.04e-13	4.14e-12
Faf1	840.259	-1.22413	0.184522	-6.63405	3.27e-11	2.83e-10
Fah	63.1522	2.5772	0.94521	2.72659	0.00639921	0.0159205
Fahd2a	149.905	2.1598	0.614161	3.51667	0.000436993	0.00142955
Faim	308.326	0.829674	0.318307	2.60652	0.00914673	0.0218379
Fam101b	394.319	1.14642	0.242001	4.73725	2.17e-06	1.06e-05
Fam102a	1013.04	2.476	0.18013	13.7456	5.41e-43	2.78e-41
Fam102b	312.467	-1.35985	0.385908	-3.52377	0.000425455	0.00139679
Fam104a	246.126	-0.788522	0.313911	-2.51193	0.0120072	0.0276891
Fam105a	1146.12	1.63515	0.159149	10.2744	9.2e-25	1.95e-23
Fam107b	3850.32	0.78566	0.130451	6.02265	1.72e-09	1.24e-08
Fam109b	6.96311	4.21882	1.82522	2.3114	0.0208107	0.0447812
Fam111a	951.108	-0.793813	0.142985	-5.55171	2.83e-08	1.78e-07
Fam117a	763.681	1.20274	0.154275	7.79612	6.38e-15	7.58e-14
Fam120a	1464.69	-0.373571	0.119331	-3.13054	0.00174484	0.0049897
Fam120b	379.109	0.681082	0.252678	2.69545	0.00702935	0.0173171
Fam122b	174.669	-1.34863	0.352977	-3.82072	0.00013306	0.000482761
Fam124b	11.0648	-6.71406	2.37662	-2.82505	0.00472733	0.0121301
Fam129a	388.313	3.00115	0.312153	9.61437	6.95e-22	1.29e-20
Fam133b	222.074	-0.842393	0.324834	-2.5933	0.00950588	0.0225903
Fam134a	864.221	0.821543	0.282105	2.91219	0.00358901	0.00950554
Fam136a	404.262	-0.785044	0.201095	-3.90385	9.47e-05	0.000351329
Fam149b	471.585	0.914522	0.259132	3.52917	0.000416859	0.00137207
Fam160a2	189.826	1.46858	0.333464	4.40401	1.06e-05	4.65e-05
Fam160b2	244.893	1.276	0.417976	3.0528	0.00226717	0.00630505
Fam162a	595.032	-0.467434	0.184043	-2.53981	0.0110912	0.0258977
Fam167a	66.8457	-6.5598	1.11764	-5.86935	4.38e-09	3.02e-08
Fam169b	2107.12	-0.900975	0.202372	-4.45207	8.5e-06	3.78e-05
Fam172a	673.542	-0.467542	0.173885	-2.6888	0.00717099	0.0176289
Fam173a	895.829	1.32398	0.2537	5.21868	1.8e-07	1.02e-06
Fam175b	451.669	-1.14723	0.293807	-3.90469	9.43e-05	0.000350219
Fam178a	422.798	-0.956509	0.319765	-2.99129	0.00277805	0.00756686
Fam185a	110	1.56981	0.314489	4.99162	5.99e-07	3.19e-06
Fam188a	378.021	0.436878	0.188894	2.31282	0.0207326	0.0446431
Fam189b	2551.78	0.994313	0.124776	7.96879	1.6e-15	2e-14
Fam192a	752.374	-0.6191	0.201746	-3.06871	0.00214984	0.00601654
Fam193b	780.83	1.71915	0.157752	10.8978	1.18e-27	2.98e-26
Fam199x	137.027	-2.39953	0.369315	-6.49724	8.18e-11	6.81e-10
Fam19a3	66.6186	9.74528	1.29384	7.53204	5e-14	5.48e-13
Fam203a	181.463	0.926646	0.29647	3.1256	0.00177443	0.00506755
Fam204a	177.257	-0.901714	0.36513	-2.46957	0.0135276	0.0307314
Fam208b	237.169	-1.07159	0.249998	-4.2864	1.82e-05	7.63e-05
Fam20a	30.5896	4.22746	1.31907	3.20489	0.00135115	0.00396907
Fam20b	385.442	-1.08119	0.279942	-3.86219	0.000112375	0.000413317
Fam210a	287.87	-1.18335	0.216455	-5.46697	4.58e-08	2.81e-07
Fam210b	46.5544	3.07463	0.57957	5.30503	1.13e-07	6.6e-07
Fam212a	88.3607	-2.88639	0.558672	-5.16653	2.38e-07	1.34e-06
Fam214b	96.132	2.01037	0.522883	3.84479	0.000120656	0.000441499
Fam216a	254.096	-1.64662	0.248787	-6.61861	3.63e-11	3.11e-10
Fam219b	302.329	1.01206	0.398608	2.53899	0.0111172	0.02593
Fam221a	96.4345	-3.35863	0.583385	-5.75715	8.55e-09	5.69e-08
Fam222b	55.4348	1.83065	0.778449	2.35167	0.0186896	0.0408258
Fam3a	131.098	1.13817	0.426342	2.66962	0.00759361	0.018533
Fam3b	8.77857	6.82665	1.77255	3.85131	0.000117487	0.00043064
Fam3c	421.572	0.665173	0.188834	3.52252	0.000427461	0.001402
Fam46a	175.772	2.47589	0.382628	6.47074	9.75e-11	8.05e-10
Fam46c	485.346	1.78813	0.185075	9.66163	4.39e-22	8.3e-21
Fam49a	154.595	3.75852	0.493401	7.61759	2.58e-14	2.91e-13
Fam53b	842.7	0.494327	0.172989	2.85757	0.00426905	0.0110826
Fam53c	501.561	-1.17976	0.252248	-4.67699	2.91e-06	1.4e-05
Fam57a	48.7419	2.4676	0.928981	2.65625	0.00790161	0.0191862
Fam63a	162.72	1.17394	0.444754	2.63952	0.00830247	0.0200496
Fam63b	663.29	-0.860905	0.259662	-3.31548	0.000914853	0.00280217
Fam64a	261.546	-1.34925	0.306836	-4.39732	1.1e-05	4.79e-05
Fam65b	1564.33	0.788455	0.217018	3.63314	0.000279998	0.000955274
Fam69a	244.039	1.51385	0.479351	3.15812	0.00158788	0.00458579
Fam72a	107.551	-1.64992	0.51301	-3.21615	0.00129924	0.00383236
Fam73a	185.919	-1.26821	0.329639	-3.84727	0.000119441	0.000437426
Fam76a	380.123	-1.01553	0.189308	-5.36445	8.12e-08	4.84e-07
Fam78a	1896.57	0.644146	0.132556	4.85942	1.18e-06	6.02e-06
Fam78b	21.0303	6.08864	1.35695	4.487	7.22e-06	3.25e-05
Fam83d	263.378	-2.6728	0.373734	-7.15162	8.58e-13	8.5e-12
Fam83h	22.2673	3.82883	1.15014	3.329	0.000871569	0.00268368
Fam89a	36.2287	8.87687	1.40496	6.31824	2.65e-10	2.09e-09
Fam96a	1139.78	-0.307842	0.129592	-2.37548	0.0175263	0.0385607
Fam96b	314.286	0.775103	0.245681	3.15491	0.00160546	0.00462512
Fancd2	191.635	-1.7588	0.473761	-3.71242	0.000205288	0.000717445
Fance	194.694	1.05307	0.287252	3.66601	0.000246362	0.000851262
Fancf	19.4183	2.64091	1.07109	2.46564	0.0136769	0.0309721
Fanci	62.007	-1.57146	0.51231	-3.0674	0.00215928	0.00604165
Fancl	233.772	-0.64044	0.239607	-2.67288	0.0075203	0.018368
Farp1	77.0017	2.80649	0.880206	3.18844	0.0014304	0.00417707
Fars2	254.161	0.760624	0.246684	3.08339	0.00204656	0.00576142
Farsa	756.628	1.68641	0.155533	10.8427	2.16e-27	5.3e-26
Fas	260.083	1.03864	0.317841	3.26782	0.00108381	0.0032621
Fasl	818.64	3.89044	0.716362	5.43083	5.61e-08	3.4e-07
Fastk	397.531	1.13899	0.274875	4.14369	3.42e-05	0.000136876
Fau	9763.45	1.29283	0.101577	12.7276	4.15e-37	1.66e-35
Fbl	1609.63	-0.366471	0.125766	-2.91391	0.00356929	0.00945917
Fbln2	91.581	-7.96674	1.18919	-6.69928	2.09e-11	1.85e-10
Fbxl12	673.785	0.345257	0.140121	2.46399	0.0137402	0.0310956
Fbxl8	298.621	1.53232	0.337786	4.53636	5.72e-06	2.63e-05
Fbxo11	699.506	-0.483216	0.186818	-2.58657	0.00969375	0.0229772
Fbxo17	65.5224	-0.970836	0.414846	-2.34023	0.0192717	0.0418625
Fbxo22	359.877	0.528394	0.212869	2.48225	0.0130556	0.0297804
Fbxo27	9.60531	4.76245	1.64431	2.89632	0.00377573	0.00993857
Fbxo31	170.868	2.20587	0.30647	7.19768	6.12e-13	6.15e-12
Fbxo32	83.9399	2.42701	0.968758	2.50528	0.0122355	0.028161
Fbxo33	686.412	-1.26557	0.17693	-7.15298	8.49e-13	8.42e-12
Fbxo45	502.733	-1.51539	0.196819	-7.69942	1.37e-14	1.57e-13
Fbxo46	37.6998	1.40601	0.537041	2.61806	0.00884316	0.0211879
Fbxo5	819.891	-2.69342	0.176596	-15.2519	1.6e-52	1.09e-50
Fbxo6	251.805	1.49606	0.295376	5.06492	4.09e-07	2.22e-06
Fbxo9	426.802	0.586727	0.199311	2.94378	0.0032423	0.00868946
Fbxw11	744.445	-1.1698	0.138671	-8.43579	3.29e-17	4.75e-16
Fbxw7	419.677	-0.842744	0.202256	-4.16672	3.09e-05	0.00012481
Fbxw9	85.05	-1.25495	0.461717	-2.71801	0.00656763	0.0162891
Fcer1g	43.8038	-2.52942	0.793044	-3.18951	0.00142515	0.00416453
Fcgr2b	42.5726	-4.06858	1.21077	-3.36032	0.000778519	0.00242861
Fcgr3	13.4011	7.43895	1.61421	4.60841	4.06e-06	1.92e-05
Fcgrt	375.422	4.96624	1.5977	3.10837	0.00188122	0.00534753
Fcho2	181.852	-0.893565	0.293355	-3.04602	0.00231893	0.00643228
Fchsd2	269.607	-0.893128	0.273301	-3.26792	0.00108339	0.00326161
Fdps	302.192	-2.38768	0.253212	-9.42955	4.12e-21	7.4e-20
Fdxr	327.91	0.795975	0.242739	3.27914	0.00104125	0.00314951
Fech	181.113	-1.1301	0.451692	-2.50192	0.0123522	0.0284029
Fem1a	293.384	2.03789	0.274883	7.41367	1.23e-13	1.31e-12
Fem1b	741.752	-1.65854	0.231588	-7.16159	7.97e-13	7.93e-12
Fem1c	300.064	-0.806355	0.28623	-2.81716	0.00484508	0.0124
Fermt3	1780.37	0.809362	0.140847	5.74638	9.12e-09	6.04e-08
Fez2	195.701	1.13457	0.329685	3.44138	0.000578746	0.00184853
Fgd3	332.201	1.86841	0.211007	8.85477	8.39e-19	1.34e-17
Fgf13	439.654	-0.9638	0.255212	-3.77647	0.000159068	0.000568803
Fgfr1op	605.492	-0.538577	0.173027	-3.11269	0.00185394	0.00527817
Fgfr1op2	1440.66	-0.698042	0.106866	-6.53194	6.49e-11	5.46e-10
Fgfrl1	14.3194	-4.04685	1.57446	-2.57031	0.0101609	0.0239298
Fgl2	229.302	3.20066	0.266509	12.0096	3.16e-33	1.04e-31
Fh1	1106.23	-1.1894	0.146395	-8.12454	4.49e-16	5.93e-15
Fhl2	242.888	1.60399	0.24007	6.68134	2.37e-11	2.07e-10
Fibp	371.402	1.46412	0.208783	7.01264	2.34e-12	2.24e-11
Fignl1	572.295	-2.40071	0.1855	-12.9418	2.61e-38	1.12e-36
Filip1l	235.882	1.46229	0.439441	3.3276	0.000875962	0.00269591
Fis1	1595.63	0.590691	0.14898	3.96491	7.34e-05	0.000277614
Fiz1	703.544	-1.15179	0.197661	-5.82712	5.64e-09	3.84e-08
Fkbp3	944.424	-0.420741	0.133022	-3.16293	0.0015619	0.00451685
Fkbp4	1652.69	-0.802441	0.124418	-6.44954	1.12e-10	9.2e-10
Fkbp5	2055.05	-2.50864	0.141375	-17.7446	1.9e-70	2.05e-68
Fkbp8	1610.61	1.69011	0.187691	9.00478	2.16e-19	3.54e-18
Fktn	113.559	-1.11805	0.480322	-2.32771	0.0199277	0.0430978
Flad1	355.413	1.48501	0.299932	4.95116	7.38e-07	3.88e-06
Flna	4463.63	1.94007	0.110786	17.512	1.16e-68	1.2e-66
Flnb	182.363	1.88982	0.32936	5.73787	9.59e-09	6.34e-08
Flot1	710.493	2.65082	0.334347	7.92837	2.22e-15	2.74e-14
Flt3	40.3236	-3.35447	1.30069	-2.57899	0.00990898	0.0234182
Flt3l	366.612	2.68521	0.327697	8.19418	2.52e-16	3.4e-15
Fmr1	715.997	-1.61777	0.18118	-8.92907	4.3e-19	6.96e-18
Fnbp1	1642.76	1.89773	0.16736	11.3392	8.39e-30	2.36e-28
Fnbp1l	15.8153	-7.22437	1.70882	-4.2277	2.36e-05	9.71e-05
Fnta	688.225	0.780822	0.287466	2.71622	0.00660311	0.0163612
Fopnl	706.334	-0.614381	0.18677	-3.2895	0.00100364	0.00304651
Fos	3948.32	-3.24555	0.180799	-17.9512	4.7e-72	5.34e-70
Foxd2	4.07785	5.71928	2.2631	2.52719	0.011498	0.0267017
Foxd2os	184.58	-0.856869	0.373297	-2.29541	0.0217097	0.0464664
Foxk1	165.09	1.16579	0.284278	4.1009	4.12e-05	0.0001617
Foxk2	417.955	-0.505059	0.207784	-2.4307	0.0150698	0.0336985
Foxm1	438.349	-1.16823	0.224467	-5.20448	1.95e-07	1.1e-06
Foxp1	1181.09	-0.875914	0.198778	-4.4065	1.05e-05	4.6e-05
Foxp3	73.4464	5.03599	0.760327	6.62345	3.51e-11	3.02e-10
Foxred1	473.978	0.840513	0.332009	2.5316	0.0113544	0.0263983
Frat2	285.786	-0.9151	0.272408	-3.3593	0.000781408	0.00243526
Frmd4b	77.6019	2.90025	0.63562	4.56287	5.05e-06	2.35e-05
Frmd5	5.16018	6.05029	2.14386	2.82215	0.00477022	0.0122304
Frmd6	183.559	-2.56789	0.348312	-7.37239	1.68e-13	1.77e-12
Frmd8	1879.93	1.0968	0.161794	6.77897	1.21e-11	1.09e-10
Frrs1	234.121	1.3184	0.390168	3.37906	0.000727347	0.00228117
Fryl	814.841	1.15767	0.213658	5.41832	6.02e-08	3.62e-07
Fth1	8906.22	-0.833946	0.0700113	-11.9116	1.03e-32	3.31e-31
Fto	360.025	-0.672446	0.249662	-2.69343	0.00707213	0.0174058
Ftsj1	288.421	-0.840739	0.204152	-4.11821	3.82e-05	0.000151224
Ftsj3	457.617	1.73898	0.293888	5.91717	3.28e-09	2.3e-08
Ftx	74.0603	-1.25231	0.470218	-2.66325	0.00773905	0.0188378
Fubp1	1607.32	-1.58446	0.155741	-10.1736	2.6e-24	5.39e-23
Fuca1	551.84	1.2569	0.276549	4.54495	5.49e-06	2.54e-05
Furin	54.1022	1.33596	0.478528	2.79182	0.00524121	0.013313
Fus	289.006	1.74373	0.211298	8.25244	1.55e-16	2.13e-15
Fut7	84.3587	8.33414	1.07079	7.78314	7.07e-15	8.33e-14
Fut8	658.855	-1.01632	0.183902	-5.52643	3.27e-08	2.04e-07
Fxn	309.177	-1.53798	0.24545	-6.26596	3.71e-10	2.87e-09
Fxr1	590.295	-0.660427	0.169259	-3.90188	9.54e-05	0.000354005
Fxyd4	17.9622	7.85276	1.53852	5.10409	3.32e-07	1.83e-06
Fxyd5	5890.1	2.3854	0.0864091	27.6059	9.46e-168	4.86e-165
Fyco1	333.1	0.830007	0.346392	2.39615	0.0165684	0.0366537
Fyn	3057.63	1.77724	0.109622	16.2125	4.12e-59	3.37e-57
Fyttd1	337.163	-0.593969	0.250178	-2.37418	0.0175877	0.0386888
G0s2	32.0406	3.92768	1.34847	2.9127	0.00358322	0.00949218
G3bp1	2608.13	-1.4197	0.129081	-10.9985	3.89e-28	9.98e-27
G3bp2	1533.8	-0.605577	0.118243	-5.12146	3.03e-07	1.68e-06
G6pc3	434.678	1.54565	0.227646	6.78974	1.12e-11	1.02e-10
Gab3	286.825	1.5236	0.371381	4.10253	4.09e-05	0.00016071
Gabarap	986.465	0.80809	0.192109	4.20642	2.59e-05	0.000105889
Gabarapl2	565.238	0.991271	0.222743	4.45029	8.58e-06	3.8e-05
Gabbr1	386.405	2.34169	0.263733	8.87902	6.74e-19	1.08e-17
Gabpa	609.414	-1.12657	0.263241	-4.27962	1.87e-05	7.85e-05
Gabpb1	376.745	-1.11393	0.289761	-3.84432	0.000120887	0.000442218
Gabpb2	898.128	0.50829	0.153617	3.30881	0.000936938	0.00286095
Gadd45a	84.06	-2.59369	0.396418	-6.54282	6.04e-11	5.09e-10
Gadd45g	99.5954	2.37644	0.388765	6.11278	9.79e-10	7.25e-09
Gak	919.679	0.544585	0.146591	3.715	0.000203201	0.000710734
Galk1	515.34	-0.832363	0.275487	-3.02143	0.00251587	0.0069262
Galnt1	691.108	-0.364242	0.142604	-2.55423	0.0106423	0.0249357
Galnt10	321.9	1.23572	0.306756	4.02833	5.62e-05	0.000216471
Galnt11	201.233	1.20453	0.275101	4.37852	1.19e-05	5.18e-05
Galnt14	12.6902	7.35288	1.63694	4.49183	7.06e-06	3.19e-05
Galnt6	447.916	2.13981	0.209768	10.2008	1.97e-24	4.11e-23
Galnt7	322.233	-0.654672	0.265702	-2.46393	0.0137423	0.0310956
Galt	244.901	1.19328	0.422727	2.8228	0.0047606	0.0122106
Gapdh	1139.32	-0.715464	0.145707	-4.91028	9.09e-07	4.71e-06
Gapvd1	1163.24	-0.550554	0.147862	-3.72343	0.000196537	0.000689492
Gars	1856.01	0.574595	0.133326	4.3097	1.63e-05	6.91e-05
Gart	362.035	-0.861871	0.212409	-4.0576	4.96e-05	0.000192327
Gas2	71.269	-2.11936	0.472839	-4.4822	7.39e-06	3.32e-05
Gas2l3	55.2093	-1.64005	0.688317	-2.3827	0.0171861	0.0378767
Gas5	2924.22	0.843747	0.109886	7.67841	1.61e-14	1.84e-13
Gas7	50.0435	5.11396	0.711131	7.19131	6.42e-13	6.42e-12
Gata1	30.0464	2.42449	0.807718	3.00165	0.00268523	0.0073405
Gata3	757.463	-1.67085	0.18654	-8.95704	3.33e-19	5.43e-18
Gatad1	530.275	-0.626792	0.184523	-3.39683	0.00068171	0.00214696
Gatsl3	99.6498	3.66853	0.836286	4.38669	1.15e-05	5.01e-05
Gba	620.428	1.50085	0.332411	4.51505	6.33e-06	2.87e-05
Gba2	340.381	0.788123	0.273576	2.88081	0.0039665	0.010379
Gbe1	102.932	-1.04367	0.329484	-3.16759	0.00153708	0.00445109
Gbp2	776.529	1.39632	0.247295	5.64636	1.64e-08	1.05e-07
Gbp3	281.39	1.02393	0.25476	4.01921	5.84e-05	0.00022435
Gbp4	2000.72	0.866133	0.140834	6.15004	7.75e-10	5.8e-09
Gbp6	301.788	1.17885	0.327391	3.60073	0.00031732	0.0010726
Gbp9	740.832	0.89655	0.166361	5.38918	7.08e-08	4.24e-07
Gcnt1	28.3733	4.59863	1.27854	3.59678	0.000322176	0.00108719
Gcsh	427.844	-0.651786	0.232152	-2.80759	0.00499141	0.0127364
Gde1	898.481	-0.528214	0.167359	-3.15618	0.00159851	0.00460922
Gdf11	184.635	3.21957	0.429396	7.4979	6.49e-14	7.09e-13
Gdi1	683.21	1.18157	0.215746	5.47667	4.33e-08	2.67e-07
Gdpd1	35.8605	-5.25657	1.20661	-4.35649	1.32e-05	5.67e-05
Gdpd5	63.3567	4.71998	0.637482	7.4041	1.32e-13	1.41e-12
Gemin2	207.854	-1.18019	0.343816	-3.43263	0.000597765	0.00190501
Gemin6	272.402	-1.91272	0.290495	-6.58434	4.57e-11	3.9e-10
Gemin7	539.715	0.897001	0.197208	4.54851	5.4e-06	2.5e-05
Gemin8	228.308	-1.9496	0.322176	-6.05135	1.44e-09	1.04e-08
Gen1	150.202	-2.90042	0.413365	-7.01661	2.27e-12	2.18e-11
Gfer	150.748	0.948921	0.299382	3.16961	0.00152646	0.00442233
Gfi1	543.197	-1.82564	0.212521	-8.59037	8.67e-18	1.29e-16
Gga1	451.209	0.542573	0.217145	2.49867	0.0124662	0.0286241
Gga2	275.237	-1.73652	0.283583	-6.12349	9.15e-10	6.79e-09
Ggact	31.2057	-2.95321	0.780771	-3.78243	0.000155305	0.000555929
Ggct	233.144	1.26934	0.251768	5.04171	4.61e-07	2.49e-06
Ggh	228.998	-1.78801	0.319328	-5.59929	2.15e-08	1.36e-07
Ggnbp2	2340.58	-0.49694	0.141917	-3.50162	0.00046244	0.00150284
Ggps1	238.008	0.878384	0.254734	3.44824	0.000564262	0.00180631
Ggt1	212.656	3.496	0.438124	7.97947	1.47e-15	1.85e-14
Ghitm	2590.38	-0.237159	0.0842674	-2.81436	0.0048875	0.0124936
Gid4	413.855	-1.09565	0.251563	-4.35539	1.33e-05	5.7e-05
Gigyf1	116.401	-2.21086	0.377952	-5.84958	4.93e-09	3.38e-08
Gimap1	1469.34	2.42461	0.176514	13.736	6.18e-43	3.12e-41
Gimap1os	155.204	2.29114	0.298707	7.6702	1.72e-14	1.96e-13
Gimap3	1305.59	4.43092	0.174523	25.3888	3.35e-142	1.23e-139
Gimap4	5971.03	3.82809	0.118696	32.2513	3.37e-228	4.81e-225
Gimap5	1399.39	2.69515	0.129621	20.7925	5.06e-96	9.69e-94
Gimap6	7171.21	2.83052	0.0685738	41.277	0	0
Gimap7	776.634	3.64402	0.266911	13.6526	1.95e-42	9.66e-41
Gimap8	827.342	1.84778	0.147563	12.522	5.66e-36	2.1e-34
Gimap9	903.325	1.1115	0.184168	6.03525	1.59e-09	1.15e-08
Gin1	281.117	-0.782742	0.316714	-2.47145	0.0134568	0.0305814
Gins1	705.678	-3.01237	0.153618	-19.6095	1.28e-85	2.09e-83
Gins2	316.849	-2.00091	0.239338	-8.3602	6.26e-17	8.84e-16
Gins3	343.708	-1.18516	0.288533	-4.10753	4e-05	0.000157607
Gins4	697.079	-0.779995	0.187083	-4.16926	3.06e-05	0.000123586
Git2	933.055	-0.638507	0.182111	-3.50613	0.000454669	0.0014822
Gk5	70.5907	-3.77286	0.713386	-5.28866	1.23e-07	7.18e-07
Glb1	507.762	-0.593034	0.258401	-2.29501	0.0217324	0.0465073
Glcci1	43.9314	-3.09968	0.618605	-5.01077	5.42e-07	2.9e-06
Gldc	5.56378	6.157	2.13926	2.87809	0.00400085	0.0104556
Glipr1	582.395	1.42113	0.162845	8.72691	2.62e-18	4.04e-17
Glipr2	2553.3	4.01071	0.163546	24.5235	8.3e-133	2.81e-130
Glis2	41.1968	-2.2776	0.916979	-2.4838	0.0129988	0.0296877
Glo1	752.384	-0.784968	0.168815	-4.64988	3.32e-06	1.59e-05
Glrx	423.859	2.6941	0.51111	5.27109	1.36e-07	7.84e-07
Glrx3	1611.02	-0.767464	0.112946	-6.79496	1.08e-11	9.87e-11
Glt8d2	41.9161	-3.84118	0.912357	-4.21017	2.55e-05	0.000104311
Gltscr2	3348.13	0.662277	0.113795	5.81992	5.89e-09	4e-08
Glyctk	69.7243	1.86432	0.636143	2.93066	0.0033824	0.00901411
Glyr1	678.488	-0.840125	0.172552	-4.86883	1.12e-06	5.75e-06
Gm10052	102.146	-2.67611	0.425893	-6.28352	3.31e-10	2.58e-09
Gm10053	106.6	-1.33042	0.384166	-3.46315	0.000533892	0.00171637
Gm10059	31.1138	2.0887	0.706159	2.95784	0.00309806	0.00834294
Gm10069	92.504	-1.11463	0.414429	-2.68955	0.00715486	0.0175959
Gm10073	1012.69	0.628997	0.144208	4.36173	1.29e-05	5.55e-05
Gm10080	173.117	2.13531	0.279524	7.63909	2.19e-14	2.48e-13
Gm10110	63.0593	-1.62186	0.499177	-3.24907	0.00115784	0.0034614
Gm10123	1604.4	-0.982107	0.124988	-7.85758	3.92e-15	4.72e-14
Gm10132	162.245	-0.620308	0.256983	-2.41381	0.0157865	0.0351298
Gm10136	71.3325	1.07824	0.409303	2.63432	0.0084305	0.0203167
Gm10161	95.359	1.34555	0.470452	2.86012	0.00423484	0.0110005
Gm10241	87.2515	-3.15628	0.443324	-7.11958	1.08e-12	1.06e-11
Gm10254	18.901	-3.08043	1.0408	-2.95967	0.00307966	0.00830208
Gm10260	11.7975	2.4415	1.00206	2.43649	0.0148306	0.0332592
Gm10263	84.5691	1.13618	0.360663	3.15026	0.00163124	0.00469516
Gm10275	4137.29	0.36063	0.0852264	4.23144	2.32e-05	9.57e-05
Gm10282	135.981	-2.47733	0.364959	-6.78797	1.14e-11	1.03e-10
Gm10355	23.2023	-3.8585	1.03207	-3.73859	0.000185055	0.000652418
Gm10357	16.7437	-4.43272	1.0798	-4.10513	4.04e-05	0.000159106
Gm10443	1036.29	1.64477	0.158266	10.3924	2.68e-25	5.87e-24
Gm10505	21.4269	8.11814	1.47113	5.51831	3.42e-08	2.13e-07
Gm10643	8.61483	4.53151	1.66218	2.72624	0.00640607	0.0159272
Gm10658	13.8787	-3.66781	1.2141	-3.02101	0.0025193	0.00693416
Gm10684	4.60437	5.90155	2.24047	2.63407	0.00843691	0.0203284
Gm10689	37.9806	1.42667	0.564973	2.5252	0.0115633	0.0268223
Gm10709	205.502	-1.1376	0.331458	-3.4321	0.000598922	0.00190823
Gm10762	33.6476	-2.25705	0.692717	-3.25825	0.001121	0.00336223
Gm10800	84.4133	-1.76176	0.441386	-3.99142	6.57e-05	0.000250089
Gm11110	83.182	1.60639	0.440725	3.64488	0.000267521	0.000917706
Gm11131	133.148	2.05566	0.85225	2.41204	0.0158635	0.0352796
Gm11223	376.545	-2.83273	0.245578	-11.5349	8.8e-31	2.62e-29
Gm11249	531.398	-0.852469	0.151921	-5.61125	2.01e-08	1.28e-07
Gm11346	548.051	1.49139	0.362394	4.11538	3.87e-05	0.000152758
Gm11400	43.2729	3.94035	0.791725	4.97692	6.46e-07	3.43e-06
Gm11423	46.323	3.02677	0.991008	3.05423	0.00225635	0.00628451
Gm11454	16.773	6.74306	1.45535	4.63328	3.6e-06	1.71e-05
Gm11474	14.4938	4.27697	1.32911	3.21793	0.0012912	0.0038104
Gm11478	360.7	0.951645	0.19145	4.97072	6.67e-07	3.53e-06
Gm11579	19.0152	-2.85575	1.02042	-2.79861	0.00513238	0.0130722
Gm11633	16.058	2.56323	1.12858	2.27119	0.0231357	0.0490687
Gm11663	4.49261	-5.41693	2.17152	-2.49454	0.0126122	0.0289438
[truncated: 4,068 more rows]
